# Supplementary material for: Predicting glycan structure from tandem mass spectrometry via deep learning
Source: Nat Methods. 2024 Jul 1;21(7):1206–15. doi: 10.1038/s41592-024-02314-6 (PMC11239490; doi:10.1038/s41592-024-02314-6)
Supplement: Supplementary file 4 — Supplementary Tables 1–12. [file 41592_2024_2314_MOESM4_ESM.xlsx]

## Sheet: Table1
Table 1. Distribution of our dataset across different mass spectrometry parameters. Data were grouped by ionization technique, ionization mode, type of LC, glycan derivatization method, detector type, fragmentation method, and glycan type. These metadata were gathered from the associated publications and GlycoPOST entries as best as available (if information could not be retrieved, it is indicate…
ionization	mode	LC_type	modification	trap	fragmentation	glycan_type	count
ESI	negative	Capillary_electrophoresis	APTS	orbitrap	Unspecified	N-linked	492
ESI	negative	HILIC	native	QTOF	CID	Lipid/Free	22
ESI	negative	HILIC	native	linear	CID	Lipid/Free	43
ESI	negative	PGC	PA	linear	CID	N-linked	11
ESI	negative	PGC	PA	orbitrap	CID	N-linked	63
ESI	negative	PGC	native	MSD	CID	Lipid/Free	3
ESI	negative	PGC	native	MSD	CID	other	5
ESI	negative	PGC	native	linear	CID	Lipid/Free	2591
ESI	negative	PGC	native	linear	CID	O-linked	72
ESI	negative	PGC	native	linear	CID	other	506
ESI	negative	PGC	reduced	HCT	SCE	N-linked	67
ESI	negative	PGC	reduced	MSD	CID	Lipid/Free	30
ESI	negative	PGC	reduced	MSD	CID	N-linked	45863
ESI	negative	PGC	reduced	MSD	CID	O-linked	568
ESI	negative	PGC	reduced	amazon	CID	Lipid/Free	13567
ESI	negative	PGC	reduced	amazon	CID	N-linked	20734
ESI	negative	PGC	reduced	amazon	CID	O-linked	15369
ESI	negative	PGC	reduced	amazon	SCE	N-linked	397
ESI	negative	PGC	reduced	amazon	Unspecified	N-linked	14348
ESI	negative	PGC	reduced	amazon	Unspecified	O-linked	12587
ESI	negative	PGC	reduced	linear	CID	Lipid/Free	10724
ESI	negative	PGC	reduced	linear	CID	N-linked	24474
ESI	negative	PGC	reduced	linear	CID	O-linked	74931
ESI	negative	PGC	reduced	linear	CID	other	1398
ESI	negative	PGC	reduced	linear	CID/HCD	O-linked	493
ESI	negative	PGC	reduced	linear	CID/HCD	other	1
ESI	negative	PGC	reduced	linear	Unspecified	Lipid/Free	4069
ESI	negative	PGC	reduced	linear	Unspecified	N-linked	3695
ESI	negative	PGC	reduced	linear	Unspecified	O-linked	105718
ESI	negative	PGC	reduced	linear	Unspecified	other	827
ESI	negative	PGC	reduced	octopole	CID	Lipid/Free	17
ESI	negative	PGC	reduced	octopole	CID	N-linked	1337
ESI	negative	PGC	reduced	octopole	CID	O-linked	596
ESI	negative	PGC	reduced	orbitrap	CID	N-linked	19839
ESI	negative	PGC	reduced	orbitrap	CID	O-linked	16105
ESI	negative	Unspecified	Unspecified	linear	Unspecified	N-linked	1
ESI	negative	Unspecified	native	Unspecified	SCE	Lipid/Free	6
ESI	negative	Unspecified	native	Unspecified	SCE	other	68
ESI	negative	Unspecified	reduced	orbitrap	Unspecified	N-linked	543
ESI	positive	C18	2AA	orbitrap	HCD	N-linked	7765
ESI	positive	C18	2AA	orbitrap	Unspecified	N-linked	34044
ESI	positive	C18	PA	linear	CID	N-linked	4759
ESI	positive	C18	PA	linear	Unspecified	N-linked	15770
ESI	positive	C18	PA	linear	Unspecified	O-linked	1
ESI	positive	C18	permethylated	orbitrap	CID	N-linked	27478
ESI	positive	C18	reduced	orbitrap	Unspecified	N-linked	41
ESI	positive	C18	reduced	orbitrap	Unspecified	O-linked	11
ESI	positive	HILIC	Rapifluor	orbitrap	Unspecified	N-linked	1731
ESI	positive	MGC	permethylated	orbitrap	Unspecified	N-linked	1277
ESI	positive	PGC	aminoxyTMT	orbitrap	HCD	N-linked	214
ESI	positive	PGC	native	orbitrap	CID	N-linked	1969
ESI	positive	Unspecified	Unspecified	QTOF	Unspecified	N-linked	17
ESI	positive	Unspecified	native	QTOF	Unspecified	other	6
ESI	positive	Unspecified	permethylated	linear	CID	Lipid/Free	4
ESI	positive	Unspecified	permethylated	linear	Unspecified	N-linked	50
ESI	positive	Unspecified	permethylated	orbitrap	Unspecified	Lipid/Free	185
Unspecified	Unspecified	Unspecified	Unspecified	Unspecified	Unspecified	N-linked	71
Unspecified	negative	Unspecified	Unspecified	Unspecified	Unspecified	Lipid/Free	449
Unspecified	negative	Unspecified	Unspecified	Unspecified	Unspecified	O-linked	1
Unspecified	negative	Unspecified	Unspecified	Unspecified	Unspecified	other	1
Unspecified	positive	Unspecified	Unspecified	Unspecified	Unspecified	Lipid/Free	1061
Unspecified	positive	Unspecified	Unspecified	Unspecified	Unspecified	O-linked	18

## Sheet: Table2
Table 2. Evaluating CandyCrunch performance on different types of glycomics data. To further guide usage of CandyCrunch, we evaluated accuracy, Matthew’s correlation coefficient (MCC), and area under the receiver-operator curve (ROC-AUC) for subsets of the separate test set. These subsets referred to experimental parameters (negative/positive ion mode) or classes of glycans.
Subset	Accuracy	MCC	ROC-AUC
Negative Mode (72%)	0.895	0.895	0.859
Positive Mode (28%)	0.863	0.862	0.897
O-linked (41%)	0.889	0.887	0.844
N-linked (53%)	0.885	0.884	0.883
Lipid/free (6%)	0.899	0.896	0.905

## Sheet: Table3
Table 3. Evaluating impact of training using different input data types on CandyCrunch performance. Model parameter quantity was kept constant for this experiment and models lacking a certain modality were trained on all-zero input vectors. While a model trained on binned intensities alone already constitutes excellent performance, combining it with further information modalities increases predic…
Data types trained on	Validation accuracy (%)	Standard deviation (%)
Binned intensities only	87.27	0.04
Binned intensities + m/z remainder	87.17	0.11
Binned intensities + precursor ion m/z	87.3	0.03
Binned intensities + glycan type	87.88	0.03
Binned intensities + retention time	87.91	0.09
Binned intensities + ion mode	87.36	0.04
Binned intensities + liquid chromatography type	87.3	0.08
Binned intensities + glycan modification	87.35	0.02
Binned intensities + detector type	88.14	0.05
All data types	88.8	0.05

## Sheet: Table4
Table 4. Probing the effect of finer binning of fragmentation spectra on CandyCrunch performance. Leaving everything else the same, we trained three different types of CandyCrunch models, in which we binned MS2 spectra into 2048, 3072, and 4096 equally sized bins. This increased mass resolution and also substantially increased the number of model parameters. However, this still did not yield an i…
Number of Bins	Effective Resolution per bin in Da	Number of trainable parameters	Structural accuracy on Test set
2048	1.45	12375084	0.9
3072	0.96	16705975	0.9
4096	0.72	21096887	0.901

## Sheet: Table5
Table 5. Evaluating CandyCrunch performance on various glycan derivatizations. Using a CandyCrunch model trained on the entire dataset, we quantified the prediction accuracy of derivatized glycans in the independent test set and grouped those performances by derivatization type. The average prediction accuracy is shown, as well as how many training and test examples the model had access to, for e…
Glycan modification	Validation accuracy (%)	Number of occurrences in training set	Number of occurrences in validation set
Reduced glycans	90.56	337434	53960
Permethylated glycans	71.8	24591	4403
Other modifications (e.g., PA, 2AA)	86.62	62789	9351

## Sheet: Table6
Table 6. Evaluating CandyCrunch performance on different detector types. Using a CandyCrunch model trained on the entire dataset, we quantified the prediction accuracy for spectra deriving from various types of detectors. Detector types for which we did not have sufficient spectra for a representative analysis were grouped into an "other" category. The average prediction accuracy is shown, as wel…
Mass analyser type	Validation accuracy (%)	Number of occurrences in training set	Number of occurrences in validation set
Linear ion trap spectra	87.28	220587	33553
Orbitrap spectra	86.33	96692	15208
AmaZon spectra	95.41	64331	11833
Other mass analyzer types (e.g., MSD, TOF)	90.18	43194	7120

## Sheet: Table7
Table 7. Prediction confidence is a reliable indicator of prediction trustworthiness. For glycans which were present in the independent validation set and which occurred as both correct and incorrect top1 predictions, we report the mean values of the prediction confidence for the case in which the glycan is the correct structure (correct top1 prediction) as well as the case where another glycan w…
Glycan	Mean Prediction Confidence (correct)	Mean Prediction Confidence (wrong)	p-value
Fuc(a1-2)Gal(b1-3)GalNAc	0.955792	0.725737	1.1684e-10
Fuc(a1-2)Gal(b1-3)GlcNAc	0.962506	0.275808	0
Fuc(a1-2)Gal(b1-3)GlcNAc(b1-3)GalNAc	0.948957	0.946851	0
Fuc(a1-2)Gal(b1-3)GlcNAc(b1-3)[Fuc(a1-2)]Gal(b1-3)GalNAc	0.737534	0.682565	0.280168
Fuc(a1-2)Gal(b1-3)[Fuc(a1-4)]GlcNAc	0.777435	0.604743	0.0830813
Fuc(a1-2)Gal(b1-3)[Fuc(a1-4)]GlcNAc(b1-6)[Fuc(a1-2)Gal(b1-3)]GalNAc	0.902902	0.770784	0.00493018
Fuc(a1-2)Gal(b1-3)[Fuc(a1-?)[Gal(b1-?)]GlcNAc6S(b1-6)]GalNAc	0.921067	0.524333	0.00103062
Fuc(a1-2)Gal(b1-3)[Gal(b1-4)GlcNAc(b1-6)]GalNAc	0.929198	0.462714	3.75407e-06
Fuc(a1-2)Gal(b1-3)[Gal(b1-4)GlcNAc6S(b1-6)]GalNAc	0.917923	0.0388474	0
Fuc(a1-2)Gal(b1-3)[GlcNAc(b1-6)]GalNAc	0.940499	0.663316	0.0034869
Fuc(a1-2)Gal(b1-3)[GlcNAc6S(b1-6)]GalNAc	0.955127	0.972025	0.927307
Fuc(a1-2)Gal(b1-3)[Neu5Ac(a2-6)]GalNAc	0.938443	0.0894116	7.13489e-70
Fuc(a1-2)Gal(b1-4)GlcNAc(b1-3)Gal(b1-4)GlcNAc(b1-3)Gal(b1-4)GlcNAc(b1-6)[Fuc(a1-2)Gal(b1-3)]GalNAc	0.926593	0.628203	0
Fuc(a1-2)Gal(b1-4)GlcNAc(b1-3)Gal(b1-4)GlcNAc(b1-6)[Fuc(a1-2)Gal(b1-3)]GalNAc	0.726895	0.529778	0.00323009
Fuc(a1-2)Gal(b1-4)GlcNAc(b1-3)Gal(b1-4)GlcNAc(b1-6)[Fuc(a1-2)Gal(b1-4)GlcNAc(b1-3)Gal(b1-3)]GalNAc	0.694414	0.139376	2.36331e-15
Fuc(a1-2)Gal(b1-4)GlcNAc(b1-3)GalNAc	0.949235	0.828455	1.63503e-05
Fuc(a1-2)Gal(b1-4)GlcNAc(b1-3)[Fuc(a1-2)Gal(b1-4)GlcNAc(b1-6)]Gal(b1-3)GalNAc	0.716107	0.60179	0.331242
Fuc(a1-2)Gal(b1-4)GlcNAc(b1-3)[Fuc(a1-2)Gal(b1-4)GlcNAc(b1-6)]Gal(b1-3)[Fuc(a1-2)Gal(b1-4)GlcNAc(b1-6)]GalNAc	0.871511	0.540765	0.116617
Fuc(a1-2)Gal(b1-4)GlcNAc(b1-3)[Fuc(a1-2)Gal(b1-4)GlcNAc(b1-6)]Gal(b1-3)[Fuc(a1-?)[Gal(b1-?)]GlcNAc(b1-6)]GalNAc	0.935049	0.522707	0
Fuc(a1-2)Gal(b1-4)GlcNAc(b1-3)[Fuc(a1-2)Gal(b1-4)GlcNAc(b1-6)]Gal(b1-3)[Gal(b1-?)GlcNAc(b1-3)Gal(b1-4)GlcNAc(b1-6)]GalNAc	0.8803	0.790264	0
Fuc(a1-2)Gal(b1-4)GlcNAc(b1-3)[Fuc(a1-2)Gal(b1-4)GlcNAc(b1-6)]Gal(b1-3)[Gal(b1-?)GlcNAc(b1-3)Gal(b1-?)GlcNAc(b1-6)]GalNAc	0.872634	0.0550876	4.51028e-12
Fuc(a1-2)Gal(b1-4)GlcNAc(b1-3)[Fuc(a1-2)Gal(b1-4)GlcNAc(b1-6)]Gal(b1-4)GlcNAc(b1-3)Gal(b1-4)Glc	0.970858	0.9108	0.226116
Fuc(a1-2)Gal(b1-4)GlcNAc(b1-3)[Fuc(a1-2)]Gal(b1-3)[Fuc(a1-2)Gal(b1-4)GlcNAc(b1-6)]GalNAc	0.0858932	0.311004	0.921242
Fuc(a1-2)Gal(b1-4)GlcNAc(b1-6)[Fuc(a1-2)Gal(b1-3)]GalNAc	0.945763	0.57837	0.037754
Fuc(a1-2)Gal(b1-4)GlcNAc(b1-6)[Fuc(a1-2)[Gal(a1-3)]Gal(b1-3)]GalNAc	0.195617	0.72309	0.999916
Fuc(a1-2)Gal(b1-4)GlcNAc(b1-6)[Fuc(a1-2)[GalNAc(a1-3)]Gal(b1-3)]GalNAc	0.639727	0.692865	0.709413
Fuc(a1-2)Gal(b1-4)GlcNAc(b1-6)[GlcNAc(?1-?)Gal(b1-3)]GalNAc	0.824893	0.809181	0.440804
Fuc(a1-2)Gal(b1-4)GlcNAc(b1-6)[GlcNAc(b1-3)]GalNAc	0.943837	0.944429	0.519518
Fuc(a1-2)Gal(b1-4)GlcNAc(b1-6)[Neu5Ac(a2-3)Gal(b1-3)]GalNAc	0.926263	0.42683	1.18203e-05
Fuc(a1-2)Gal(b1-4)[Fuc(a1-3)]GlcNAc	0.983901	0.277538	4.48213e-05
Fuc(a1-2)Gal(b1-4)[Fuc(a1-3)]GlcNAc(b1-2)Man(a1-3)[Fuc(a1-2)Gal(b1-4)[Fuc(a1-3)]GlcNAc(b1-2)Man(a1-6)]Man(b1-4)GlcNAc(b1-4)[Fuc(a1-6)]GlcNAc	0.977339	0.0886847	0.00101173
Fuc(a1-2)Gal(b1-4)[Fuc(a1-3)]GlcNAc(b1-2)Man(a1-6)[Gal(b1-4)GlcNAc(b1-2)Man(a1-3)]Man(b1-4)GlcNAc(b1-4)GlcNAc	0.942106	0.719828	0
Fuc(a1-2)Gal(b1-4)[Fuc(a1-3)]GlcNAc(b1-2)Man(a1-6)[Gal(b1-4)GlcNAc(b1-2)Man(a1-3)]Man(b1-4)GlcNAc(b1-4)[Fuc(a1-6)]GlcNAc	0.923954	0.0764635	0
Fuc(a1-2)Gal(b1-4)[Fuc(a1-3)]GlcNAc(b1-2)Man(a1-6)[Gal(b1-4)GlcNAc(b1-2)Man(a1-3)][GlcNAc(b1-4)]Man(b1-4)GlcNAc(b1-4)[Fuc(a1-6)]GlcNAc	0.953742	0.386741	0
Fuc(a1-2)Gal(b1-4)[Fuc(a1-3)]GlcNAc(b1-3)Gal(b1-4)[Fuc(a1-3)]GlcNAc(b1-3)Gal(b1-4)GlcNAc(b1-3)Gal(b1-4)Glc	0.974434	0.0351914	0
Fuc(a1-2)Gal(b1-4)[Fuc(a1-3)]GlcNAc(b1-3)GalNAc	0.91945	0.930513	0
Fuc(a1-2)Gal(b1-4)[Fuc(a1-3)]GlcNAc(b1-6)[Gal(b1-4)GlcNAc(b1-2)]Man(a1-6)[Gal(b1-4)GlcNAc(b1-2)Man(a1-3)][GlcNAc(b1-4)]Man(b1-4)GlcNAc(b1-4)GlcNAc	0.965703	0.151403	0.0322475
Fuc(a1-2)Gal(b1-4)[Fuc(a1-3)]GlcNAc(b1-6)[Neu5Ac(a2-3)Gal(b1-3)]GalNAc	0.880023	0.564622	0
Fuc(a1-2)Gal(b1-?)GlcNAc(b1-3)[Fuc(a1-2)Gal(b1-?)[Fuc(a1-?)]GlcNAc(b1-6)]GalNAc	0.88155	0.483582	0
Fuc(a1-2)Gal(b1-?)GlcNAc(b1-3)[Neu5Ac(a2-6)]GalNAc	0.970713	0.464594	0.00523474
Fuc(a1-2)Gal(b1-?)GlcNAc(b1-6)[Fuc(a1-2)Gal(b1-3)]GalNAc	0.971321	0.883628	0.226378
Fuc(a1-2)Gal(b1-?)GlcNAc(b1-?)[Gal(b1-?)GlcNAc(b1-?)]Gal(b1-3)[Gal(b1-?)GlcNAc(b1-3)Gal(b1-?)GlcNAc(b1-6)]GalNAc	0.79394	0.146202	0
Fuc(a1-2)Gal(b1-?)[Fuc(a1-?)]GlcNAc(b1-3)Gal	0.742633	0.151423	0.00737991
Fuc(a1-2)Gal(b1-?)[Fuc(a1-?)]GlcNAc(b1-3)GalNAc	0.962667	0.953787	0.198168
Fuc(a1-2)Gal(b1-?)[Fuc(a1-?)]GlcNAc(b1-6)[Fuc(a1-2)Gal(b1-3)]GalNAc	0.929343	0.636698	6.19552e-05
Fuc(a1-2)Gal(b1-?)[Fuc(a1-?)]GlcNAc(b1-6)[Fuc(a1-?)[Gal(b1-?)]GlcNAc(b1-3)]Gal(b1-3)[HexNAc(?1-?)Gal(b1-?)GlcNAc(b1-6)]GalNAc	0.370092	0.182068	0.327361
Fuc(a1-2)Gal(b1-?)[Fuc(a1-?)]GlcNAc(b1-6)[HexNAc(?1-4)Gal(b1-3)]GalNAc	0.667051	0.582096	0.167812
Fuc(a1-2)Gal(b1-?)[Fuc(a1-?)]GlcNAc(b1-6)[Neu5Ac(a2-3)Gal(b1-3)]GalNAc	0.884918	0.530521	0.0591986
Fuc(a1-2)[Gal(a1-3)]Gal	0.884017	0.299524	8.55925e-14
Fuc(a1-2)[Gal(a1-3)]Gal(b1-3)GalNAc	0.811905	0.272542	0.00485715
Fuc(a1-2)[Gal(a1-3)]Gal(b1-?)GlcNAc(b1-6)[Gal(b1-3)]GalNAc	0.886362	0.314401	0
Fuc(a1-2)[GalNAc(a1-3)]Gal(b1-3)[Gal(b1-4)GlcNAc(b1-6)]GalNAc	0.903834	0.579493	0
Fuc(a1-2)[GalNAc(a1-3)]Gal(b1-3)[GlcNAc6S(b1-6)]GalNAc	0.681254	0.400504	0.000715383
Fuc(a1-2)[GalNAc(a1-3)]Gal(b1-4)GlcNAc(b1-3)[Fuc(a1-2)[GalNAc(a1-3)]Gal(b1-?)GlcNAc(b1-6)]GalNAc	0.96705	0.258368	0
Fuc(a1-2)[GalNAc(a1-3)]Gal(b1-4)GlcNAc(b1-6)[Fuc(a1-2)Gal(b1-3)]GalNAc	0.928557	0.494414	0
Fuc(a1-2)[GalNAc(a1-3)]Gal(b1-4)[Fuc(a1-3)]GlcNAc(b1-3)Gal(b1-4)GlcNAc(b1-3)Gal(b1-4)Glc	0.976964	0.0689178	0
Fuc(a1-2)[GalNAc(a1-3)]Gal(b1-?)GlcNAc(b1-3)[Fuc(a1-2)[GalNAc(a1-3)]Gal(b1-?)[Fuc(a1-?)]GlcNAc6S(b1-6)]GalNAc	0.97961	0.838468	0.181399
Fuc(a1-2)[GalNAc(a1-3)]Gal(b1-?)GlcNAc(b1-3)[Neu5Ac(a2-3)Gal(b1-?)GlcNAc(b1-6)]GalNAc	0.967104	0.0143138	0
Fuc(a1-2)[GalNAc(a1-3)]Gal(b1-?)GlcNAc(b1-?)[Neu5Ac(a2-3)Gal(b1-?)GlcNAc(b1-?)]GalNAc	0.688064	0.0821013	0
Fuc(a1-3)HexNAc(?1-3)Gal(b1-3)GalNAc(a1-3)[Neu5Ac(a2-6)]GalNAc	0.920214	0.395437	0
Fuc(a1-3)HexNAc(?1-3)Gal(b1-3)[GlcNAc(b1-6)]GalNAc	0.886229	0.568747	0.000151527
Fuc(a1-3)HexNAc(?1-?)Gal(b1-3)GalNAc	0.802311	0.657253	0.0149756
Fuc(a1-3)[Gal(b1-4)]GlcNAc(b1-2)Man(a1-3)[Fuc(a1-3)[Gal(b1-4)]GlcNAc(b1-2)Man(a1-6)]Man(b1-4)GlcNAc(b1-4)[Fuc(a1-6)]GlcNAc	0.948987	0.566666	0
Fuc(a1-3)[Gal(b1-4)]GlcNAc(b1-2)Man(a1-3)[Fuc(a1-3)[Gal(b1-4)]GlcNAc(b1-2)Man(a1-6)][GlcNAc(b1-4)]Man(b1-4)GlcNAc(b1-4)[Fuc(a1-6)]GlcNAc	0.969887	0.845753	0
Fuc(a1-3)[Gal(b1-4)]GlcNAc(b1-2)Man(a1-3)[Man(a1-3)[Man(a1-6)]Man(a1-6)]Man(b1-4)GlcNAc(b1-4)GlcNAc	0.96559	0.890528	0
Fuc(a1-3)[Gal(b1-4)]GlcNAc(b1-2)Man(a1-6)[GlcNAc(b1-2)Man(a1-3)][GlcNAc(b1-4)]Man(b1-4)GlcNAc(b1-4)[Fuc(a1-6)]GlcNAc	0.954546	0.11832	0
Fuc(a1-3)[Gal(b1-4)]GlcNAc(b1-2)Man(a1-?)[Gal(b1-4)GlcNAc(b1-2)Man(a1-?)]Man(b1-4)GlcNAc(b1-4)GlcNAc	0.832346	0.517623	0
Fuc(a1-3)[Gal(b1-4)]GlcNAc(b1-3)Gal(b1-4)GlcNAc(b1-2)[Fuc(a1-3)[Gal(b1-4)]GlcNAc(b1-3)Gal(b1-4)GlcNAc(b1-6)]Man(a1-6)[Fuc(a1-2)Gal(b1-4)[Fuc(a1-3)]GlcNAc(b1-?)[Neu5Ac(a2-?)Gal(b1-4)GlcNAc(b1-?)]Man(a1-3)]Man(b1-4)GlcNAc(b1-4)GlcNAc	0.963599	0.701695	0.0643037
Fuc(a1-3)[Gal(b1-4)]GlcNAc(b1-3)Gal(b1-4)GlcNAc(b1-2)[Fuc(a1-3)[Gal(b1-4)]GlcNAc(b1-3)Gal(b1-4)GlcNAc(b1-6)]Man(a1-6)[Neu5Ac(a2-?)Gal(b1-4)[Fuc(a1-3)]GlcNAc(b1-?)[Neu5Ac(a2-?)Gal(b1-4)GlcNAc(b1-?)]Man(a1-3)]Man(b1-4)GlcNAc(b1-4)GlcNAc	0.874432	0.773503	0
Fuc(a1-3)[Gal(b1-4)]GlcNAc(b1-3)Gal(b1-4)GlcNAc(b1-3)Gal(b1-4)[Fuc(a1-3)]GlcNAc(b1-3)Gal(b1-4)Glc	0.918594	0.126292	0
Fuc(a1-3)[Gal(b1-4)]GlcNAc(b1-3)[Neu5Ac(a2-6)]GalNAc	0.978053	0.950694	0.0373952
Fuc(a1-3)[Gal(b1-4)]GlcNAc(b1-6)[Gal(b1-3)]GalNAc	0.77206	0.620736	0.0314281
Fuc(a1-3)[Gal(b1-4)]GlcNAc(b1-?)[Gal(b1-4)GlcNAc(b1-?)]Man(a1-3)[Man(a1-?)Man(a1-6)]Man(b1-4)GlcNAc(b1-4)GlcNAc	0.730981	0.219319	2.2497e-10
Fuc(a1-3)[Gal(b1-4)]GlcNAc(b1-?)[Gal(b1-4)GlcNAc(b1-?)]Man(a1-?)[Gal(b1-4)GlcNAc(b1-?)[Gal(b1-4)GlcNAc(b1-?)]Man(a1-?)]Man(b1-4)GlcNAc(b1-4)GlcNAc	0.429602	0.416064	0
Fuc(a1-3)[Gal(b1-4)]GlcNAc6S(b1-6)[Gal(b1-3)]GalNAc	0.819397	0.373512	6.79869e-06
Fuc(a1-?)GalNAc(a1-3)[Neu5Ac(a2-6)]GalNAc	0.970842	0.484601	0
Fuc(a1-?)GalNAc(a1-3)[Neu5Gc(a2-6)]GalNAc	0.968172	0.701687	0.0644694
Fuc(a1-?)GlcNAc(b1-3)GalNAc	0.908274	0.914329	0.565267
Fuc(a1-?)HexNAc(?1-?)Gal(?1-3)[Fuc(a1-?)[Gal(b1-?)]GlcNAc(b1-6)]Gal(b1-3)[Neu5Ac(a2-6)]GalNAc	0.750683	0.661523	0
Fuc(a1-?)HexNAc(?1-?)Gal(?1-?)GalNAc(a1-3)GalNAc	0.950881	0.608444	0.0286583
Fuc(a1-?)HexNAc(?1-?)Gal(b1-3)GalNAc	0.917624	0.677555	1.5195e-12
Fuc(a1-?)HexNAc(?1-?)Gal(b1-3)[Neu5Ac(a2-6)]GalNAc	0.946615	0.896461	0
Fuc(a1-?)HexNAc(?1-?)Gal(b1-?)GlcNAc(b1-6)[Neu5Ac(a2-3)Gal(b1-3)]GalNAc	0.942628	0.585195	0.0140535
Fuc(a1-?)[Gal(b1-?)]GlcNAc(b1-3)Gal(b1-3)GalNAc	0.939446	0.119551	0
Fuc(a1-?)[Gal(b1-?)]GlcNAc(b1-3)Gal(b1-3)[Fuc(a1-?)[Gal(b1-?)]GlcNAc(b1-6)]GalNAc	0.848072	0.431046	0.162386
Fuc(a1-?)[Gal(b1-?)]GlcNAc(b1-3)Gal(b1-3)[HexNAc(?1-4)Gal(b1-4)GlcNAc(b1-6)]GalNAc	0.283532	0.494087	0.891627
Fuc(a1-?)[Gal(b1-?)]GlcNAc(b1-3)GalNAc	0.888509	0.594504	0.000924355
Fuc(a1-?)[Gal(b1-?)]GlcNAc(b1-3)[Fuc(a1-?)[Gal(b1-?)]GlcNAc(b1-6)]Gal(b1-3)[GlcNAc(b1-6)]GalNAc	0.904299	0.4113	0.0276019
Fuc(a1-?)[Gal(b1-?)]GlcNAc(b1-3)[Gal(b1-?)GlcNAc(b1-6)]Gal(b1-3)[Gal(b1-?)GlcNAc(b1-6)]GalNAc	0.805648	0.516104	0
Fuc(a1-?)[Gal(b1-?)]GlcNAc(b1-6)[Gal(b1-3)]GalNAc	0.922945	0.433991	0.0200419
Fuc(a1-?)[Gal(b1-?)]GlcNAc6S(b1-3)Gal(b1-?)[Fuc(a1-?)]GlcNAc(b1-6)[Gal(b1-3)]GalNAc	0.88069	0.451959	0
Fuc(a1-?)[HexNAc(?1-?)]HexNAc(?1-?)Gal(?1-3)[Gal(b1-?)GlcNAc(b1-6)]GalNAc(a1-3)GalNAc	0.795297	0.481929	0
Fuc(a1-?)[HexNAc(?1-?)]HexNAc(?1-?)Gal(b1-3)GalNAc	0.929564	0.696417	0.25546
Gal(?1-3)Gal(b1-4)GlcNAc	0.619827	0.441631	0.0118483
Gal(?1-?)Gal(b1-4)GlcNAc(b1-3)Gal(b1-4)Glc	0.970465	0.190481	0
Gal(?1-?)GalNAc(a1-3)[Neu5Gc(a2-6)]GalNAc	0.974903	0.395065	0
Gal(?1-?)HexNAc(?1-?)Gal(b1-3)[Neu5Ac(a2-6)]GalNAc	0.752539	0.699443	0.260573
Gal(?1-?)[Neu5Gc(a2-?)]GalNAc(a1-3)GalNAc	0.54846	0.581715	0
Gal(a1-3)Gal(b1-4)GlcNAc(b1-6)[Neu5Ac(a2-3)Gal(b1-3)]GalNAc	0.910757	0.832036	0
Gal(a1-3)GalNAc	0.950114	0.848383	0.239207
Gal(a1-4)Gal(b1-4)Glc	0.974948	0.427425	0.0267032
Gal(b1-3)GalNAc	0.9321	0.651667	0
Gal(b1-3)GalNAc(b1-4)[Neu5Ac(a2-3)]Gal(b1-4)Glc	0.972929	0.106995	0
Gal(b1-3)[Fuc(a1-4)]GlcNAc(b1-3)GalNAc	0.971905	0.84826	0
Gal(b1-3)[Fuc(a1-4)]GlcNAc(b1-6)[Gal(b1-3)]GalNAc	0.892245	0.874638	0.332515
Gal(b1-3)[GlcNAc(b1-6)]GalNAc	0.913092	0.489887	1.19168e-05
Gal(b1-3)[GlcNAc6S(b1-6)]GalNAc	0.961042	0.584902	0
Gal(b1-3)[Neu5Ac(a2-6)]GalNAc	0.944594	0.768572	1.25125e-06
Gal(b1-3)[Neu5Gc(a2-6)]GalNAc	0.954183	0.955292	0.521116
Gal(b1-4)Gal(b1-4)Glc	0.902121	0.473943	0
Gal(b1-4)GalNAc(b1-4)GlcNAc(b1-3)GalNAc	0.96444	0.879085	0.0510674
Gal(b1-4)GlcNAc	0.874022	0.598952	2.11203e-07
Gal(b1-4)GlcNAc(b1-2)Man(a1-3)[Fuc(a1-3)[Gal(b1-4)]GlcNAc(b1-2)Man(a1-6)][GlcNAc(b1-4)]Man(b1-4)GlcNAc(b1-4)[Fuc(a1-6)]GlcNAc	0.964471	0.711895	0
Gal(b1-4)GlcNAc(b1-2)Man(a1-3)[Gal(b1-4)GlcNAc(b1-2)Man(a1-6)]Man(b1-4)GlcNAc(b1-4)GlcNAc	0.937401	0.931796	0.338984
Gal(b1-4)GlcNAc(b1-2)Man(a1-3)[Gal(b1-4)GlcNAc(b1-2)Man(a1-6)]Man(b1-4)GlcNAc(b1-4)[Fuc(a1-6)]GlcNAc	0.906702	0.377818	1.36787e-05
Gal(b1-4)GlcNAc(b1-2)Man(a1-3)[Gal(b1-4)GlcNAc(b1-2)Man(a1-6)][GlcNAc(b1-4)]Man(b1-4)GlcNAc(b1-4)GlcNAc	0.956212	0.409329	0.00530907
Gal(b1-4)GlcNAc(b1-2)Man(a1-3)[Gal(b1-4)GlcNAc(b1-2)Man(a1-6)][GlcNAc(b1-4)]Man(b1-4)GlcNAc(b1-4)[Fuc(a1-6)]GlcNAc	0.942664	0.788398	0
Gal(b1-4)GlcNAc(b1-2)Man(a1-3)[Gal(b1-4)GlcNAc(b1-2)[Fuc(a1-3)[Gal(b1-4)]GlcNAc(b1-6)]Man(a1-6)][GlcNAc(b1-4)]Man(b1-4)GlcNAc(b1-4)GlcNAc	0.95478	0.249236	0
Gal(b1-4)GlcNAc(b1-2)Man(a1-3)[Gal(b1-4)GlcNAc(b1-2)[Gal(b1-4)GlcNAc(b1-4)][Gal(b1-4)GlcNAc(b1-6)]Man(a1-6)]Man(b1-4)GlcNAc(b1-4)GlcNAc	0.882184	0.635618	0
Gal(b1-4)GlcNAc(b1-2)Man(a1-3)[Gal(b1-4)GlcNAc(b1-2)[Gal(b1-4)GlcNAc(b1-4)][Gal(b1-4)GlcNAc(b1-6)]Man(a1-6)]Man(b1-4)GlcNAc(b1-4)[Fuc(a1-6)]GlcNAc	0.855604	0.511423	0.00161738
Gal(b1-4)GlcNAc(b1-2)Man(a1-3)[Gal(b1-4)GlcNAc(b1-2)[Gal(b1-4)GlcNAc(b1-6)]Man(a1-6)]Man(b1-4)GlcNAc(b1-4)GlcNAc	0.920087	0.413695	0.00140398
Gal(b1-4)GlcNAc(b1-2)Man(a1-3)[Gal(b1-4)GlcNAc(b1-2)[Gal(b1-4)GlcNAc(b1-6)]Man(a1-6)]Man(b1-4)GlcNAc(b1-4)[Fuc(a1-6)]GlcNAc	0.939022	0.525209	4.84011e-05
Gal(b1-4)GlcNAc(b1-2)Man(a1-3)[GalNAcOS(b1-4)GlcNAc(b1-2)Man(a1-6)]Man(b1-4)GlcNAc(b1-4)[Fuc(a1-6)]GlcNAc	0.969652	0.255288	0
Gal(b1-4)GlcNAc(b1-2)Man(a1-3)[GlcNAc(b1-2)Man(a1-6)]Man(b1-4)GlcNAc(b1-4)GlcNAc	0.939107	0.543495	0.00307798
Gal(b1-4)GlcNAc(b1-2)Man(a1-3)[GlcNAc(b1-2)Man(a1-6)]Man(b1-4)GlcNAc(b1-4)[Fuc(a1-6)]GlcNAc	0.922912	0.277284	9.0611e-08
Gal(b1-4)GlcNAc(b1-2)Man(a1-3)[GlcNAc(b1-2)Man(a1-6)][GlcNAc(b1-4)]Man(b1-4)GlcNAc(b1-4)[Fuc(a1-6)]GlcNAc	0.946243	0.511445	0.230555
Gal(b1-4)GlcNAc(b1-2)Man(a1-3)[Man(a1-2)Man(a1-?)[Man(a1-?)]Man(a1-6)]Man(b1-4)GlcNAc(b1-4)GlcNAc	0.966563	0.618748	0
Gal(b1-4)GlcNAc(b1-2)Man(a1-3)[Man(a1-3)[Man(a1-6)]Man(a1-6)]Man(b1-4)GlcNAc(b1-4)GlcNAc	0.949521	0.698866	0
Gal(b1-4)GlcNAc(b1-2)Man(a1-3)[Man(a1-3)[Man(a1-6)]Man(a1-6)]Man(b1-4)GlcNAc(b1-4)[Fuc(a1-6)]GlcNAc	0.948499	0.758824	0.00513509
Gal(b1-4)GlcNAc(b1-2)Man(a1-3)[Man(a1-3)[Man(a1-6)]Man(a1-6)][GlcNAc(b1-4)]Man(b1-4)GlcNAc(b1-4)GlcNAc	0.920402	0.74835	0.128294
Gal(b1-4)GlcNAc(b1-2)Man(a1-3)[Man(a1-?)Man(a1-6)][GlcNAc(b1-4)]Man(b1-4)GlcNAc(b1-4)[Fuc(a1-6)]GlcNAc	0.930189	0.741695	0.0715555
Gal(b1-4)GlcNAc(b1-2)Man(a1-6)[GlcNAc(b1-2)Man(a1-3)]Man(b1-4)GlcNAc(b1-4)GlcNAc	0.934949	0.960555	0
Gal(b1-4)GlcNAc(b1-2)Man(a1-6)[GlcNAc(b1-2)Man(a1-3)]Man(b1-4)GlcNAc(b1-4)[Fuc(a1-6)]GlcNAc	0.952833	0.514046	0.211548
Gal(b1-4)GlcNAc(b1-2)Man(a1-6)[GlcNAc(b1-2)Man(a1-3)][GlcNAc(b1-4)]Man(b1-4)GlcNAc(b1-4)GlcNAc	0.948314	0.842803	0.195299
Gal(b1-4)GlcNAc(b1-2)Man(a1-6)[GlcNAc(b1-2)Man(a1-3)][GlcNAc(b1-4)]Man(b1-4)GlcNAc(b1-4)[Fuc(a1-6)]GlcNAc	0.945664	0.938593	0.275864
Gal(b1-4)GlcNAc(b1-2)Man(a1-?)[GlcNAc(b1-2)Man(a1-?)]Man(b1-4)GlcNAc(b1-4)GlcNAc	0.938209	0.961558	0
Gal(b1-4)GlcNAc(b1-2)Man(a1-?)[GlcNAc(b1-2)Man(a1-?)]Man(b1-4)GlcNAc(b1-4)[Fuc(a1-6)]GlcNAc	0.936316	0.925101	0.439292
Gal(b1-4)GlcNAc(b1-2)Man(a1-?)[GlcNAc(b1-2)Man(a1-?)][GlcNAc(b1-4)]Man(b1-4)GlcNAc(b1-4)[Fuc(a1-6)]GlcNAc	0.95532	0.946801	0
Gal(b1-4)GlcNAc(b1-2)[Gal(b1-4)GlcNAc(b1-4)]Man(a1-3)[Fuc(a1-3)[Gal(b1-4)]GlcNAc(b1-2)Man(a1-6)]Man(b1-4)GlcNAc(b1-4)[Fuc(a1-6)]GlcNAc	0.882654	0.165166	9.97808e-12
Gal(b1-4)GlcNAc(b1-2)[Gal(b1-4)GlcNAc(b1-4)]Man(a1-3)[Fuc(a1-3)[Gal(b1-4)]GlcNAc(b1-?)[Gal(b1-4)GlcNAc(b1-?)]Man(a1-6)]Man(b1-4)GlcNAc(b1-4)GlcNAc	0.835006	0.280532	0.000353542
Gal(b1-4)GlcNAc(b1-2)[Gal(b1-4)GlcNAc(b1-4)]Man(a1-3)[Gal(b1-4)GlcNAc(b1-2)Man(a1-6)]Man(b1-4)GlcNAc(b1-4)[Fuc(a1-6)]GlcNAc	0.862977	0.322686	4.57222e-08
Gal(b1-4)GlcNAc(b1-2)[Gal(b1-4)GlcNAc(b1-4)]Man(a1-3)[Gal(b1-4)GlcNAc(b1-2)Man(a1-6)][GlcNAc(b1-4)]Man(b1-4)GlcNAc(b1-4)[Fuc(a1-6)]GlcNAc	0.920583	0.403261	0.198697
Gal(b1-4)GlcNAc(b1-2)[Gal(b1-4)GlcNAc(b1-4)]Man(a1-3)[Man(a1-?)Man(a1-6)]Man(b1-4)GlcNAc(b1-4)GlcNAc	0.970312	0.813355	0
Gal(b1-4)GlcNAc(b1-2)[Gal(b1-4)GlcNAc(b1-4)]Man(a1-3)[Man(a1-?)Man(a1-6)][GlcNAc(b1-4)]Man(b1-4)GlcNAc(b1-4)[Fuc(a1-6)]GlcNAc	0.872576	0.453759	0
Gal(b1-4)GlcNAc(b1-3)Gal(b1-3)GalNAc	0.848206	0.744325	0.110773
Gal(b1-4)GlcNAc(b1-3)Gal(b1-3)[Gal(b1-4)GlcNAc(b1-6)]GalNAc	0.959878	0.542537	0.00358147
Gal(b1-4)GlcNAc(b1-3)Gal(b1-4)Glc	0.953109	0.106455	0.0109658
Gal(b1-4)GlcNAc(b1-3)Gal(b1-4)GlcNAc(b1-2)Man(a1-3)[Gal(b1-4)GlcNAc(b1-2)Man(a1-6)]Man(b1-4)GlcNAc(b1-4)GlcNAc	0.965758	0.294979	0.00437848
Gal(b1-4)GlcNAc(b1-3)Gal(b1-4)GlcNAc(b1-2)Man(a1-3)[Neu5Ac(a2-?)Gal(b1-4)GlcNAc(b1-6)[Gal(b1-4)GlcNAc(b1-2)]Man(a1-6)]Man(b1-4)GlcNAc(b1-4)[Fuc(a1-6)]GlcNAc	0.945362	0.0368711	0
Gal(b1-4)GlcNAc(b1-3)Gal(b1-4)GlcNAc(b1-2)Man(a1-6)[Neu5Ac(a2-?)Gal(b1-4)GlcNAc(b1-2)Man(a1-3)]Man(b1-4)GlcNAc(b1-4)[Fuc(a1-6)]GlcNAc	0.947502	0.114679	0
Gal(b1-4)GlcNAc(b1-3)Gal(b1-4)GlcNAc(b1-2)Man(a1-?)[Gal(b1-4)GlcNAc(b1-2)Man(a1-?)]Man(b1-4)GlcNAc(b1-4)[Fuc(a1-6)]GlcNAc	0.950437	0.950442	0.500071
Gal(b1-4)GlcNAc(b1-3)Gal(b1-4)GlcNAc(b1-2)Man(a1-?)[Gal(b1-4)GlcNAc(b1-2)Man(a1-?)][GlcNAc(b1-4)]Man(b1-4)GlcNAc(b1-4)[Fuc(a1-6)]GlcNAc	0.871506	0.584735	0.0449396
Gal(b1-4)GlcNAc(b1-3)Gal(b1-4)GlcNAc(b1-3)Gal(b1-3)GalNAc	0.895645	0.830875	0
Gal(b1-4)GlcNAc(b1-3)Gal(b1-4)GlcNAc(b1-3)Gal(b1-4)GlcNAc(b1-3)Gal(b1-4)Glc	0.921012	0.0431086	7.88719e-26
Gal(b1-4)GlcNAc(b1-3)Gal(b1-4)GlcNAc(b1-6)[Gal(b1-4)GlcNAc(b1-3)Gal(b1-3)]GalNAc	0.455691	0.383939	0.239958
Gal(b1-4)GlcNAc(b1-3)GalNAc	0.864566	0.701731	0.00363733
Gal(b1-4)GlcNAc(b1-3)[Gal(b1-4)GlcNAc(b1-6)]Gal(b1-3)[Gal(b1-4)GlcNAc(b1-6)]GalNAc	0.946142	0.0887455	0
Gal(b1-4)GlcNAc(b1-3)[Gal(b1-4)GlcNAc(b1-6)]Gal(b1-4)Glc	0.830891	0.599907	1.24887e-11
Gal(b1-4)GlcNAc(b1-3)[Gal(b1-4)GlcNAc(b1-6)]GalNAc	0.89053	0.909716	0
Gal(b1-4)GlcNAc(b1-3)[Neu5Ac(a2-6)]GalNAc	0.917709	0.595688	0
Gal(b1-4)GlcNAc(b1-6)[Gal(?1-3)]GalNAc(a1-3)GalNAc	0.691925	0.634703	0.298107
Gal(b1-4)GlcNAc(b1-6)[Gal(b1-3)]GalNAc	0.896704	0.591863	1.3908e-07
Gal(b1-4)GlcNAc(b1-?)[Gal(b1-4)GlcNAc(b1-?)]Man(a1-?)[Gal(b1-4)GlcNAc(b1-?)[GlcNAc(b1-?)]Man(a1-?)][GlcNAc(b1-4)]Man(b1-4)GlcNAc(b1-4)[Fuc(a1-6)]GlcNAc	0.916368	0.205336	0.0343323
Gal(b1-4)GlcNAc(b1-?)[GlcNAc(b1-?)]Man(a1-?)[GlcNAc(b1-2)Man(a1-?)]Man(b1-4)GlcNAc(b1-4)GlcNAc	0.875168	0.569548	0.0303354
Gal(b1-4)GlcNAc(b1-?)[GlcNAc(b1-?)]Man(a1-?)[GlcNAc(b1-2)Man(a1-?)]Man(b1-4)GlcNAc(b1-4)[Fuc(a1-6)]GlcNAc	0.837855	0.365915	0.0471354
Gal(b1-4)GlcNAc(b1-?)[GlcNAc(b1-?)]Man(a1-?)[GlcNAc(b1-2)[GlcNAc(b1-?)]Man(a1-?)]Man(b1-4)GlcNAc(b1-4)[Fuc(a1-6)]GlcNAc	0.856395	0.238411	1.40783e-18
Gal(b1-4)GlcNAc(b1-?)[GlcNAc(b1-?)]Man(a1-?)[GlcNAc(b1-?)[GlcNAc(b1-?)]Man(a1-?)]Man(b1-4)GlcNAc(b1-4)[Fuc(a1-6)]GlcNAc	0.966578	0.362074	0
Gal(b1-4)GlcNAc6S(b1-3)Gal(b1-3)GalNAc	0.890937	0.541295	0
Gal(b1-4)GlcNAc6S(b1-6)[Gal(b1-3)]GalNAc	0.923794	0.39607	1.985e-24
Gal(b1-6)Gal(b1-4)Glc	0.602944	0.592791	0.459108
Gal(b1-?)GalNAc(a1-3)GalNAc	0.938892	0.4733	0.00082003
Gal(b1-?)GlcNAc(b1-3)Gal(b1-3)[Gal(b1-?)GlcNAc(b1-6)]GalNAc	0.874638	0.620011	1.39174e-06
Gal(b1-?)GlcNAc(b1-3)Gal(b1-3)[GlcNAc(?1-?)Gal(b1-?)GlcNAc(b1-6)]GalNAc	0.891683	0.613797	0
Gal(b1-?)GlcNAc(b1-3)[Fuc(a1-?)[Gal(b1-?)]GlcNAc(b1-6)]Gal(b1-3)[HexNAc(?1-?)Gal(b1-?)GlcNAc(b1-6)]GalNAc	0.823929	0.177635	0.000509085
Gal(b1-?)GlcNAc(b1-3)[Gal(b1-?)GlcNAc(b1-6)]Gal(b1-3)[Gal(b1-4)GlcNAc(b1-6)]GalNAc	0.849478	0.766003	0.112608
Gal(b1-?)GlcNAc(b1-6)[Gal(b1-3)]GalNAc	0.921979	0.715613	0.000156206
Gal3S(b1-3)GalNAc	0.965112	0.758306	0.00233111
Gal3S(b1-3)GlcNAc(b1-3)Gal(b1-3)GalNAc	0.856837	0.332415	1.18422e-06
Gal3S(b1-3)GlcNAc(b1-3)GalNAc	0.958623	0.266056	8.00943e-07
GalNAc(a1-3)GalNAc	0.909858	0.766321	9.57533e-07
GalNAc(a1-3)[Neu5Ac(a2-6)]GalNAc	0.922598	0.676163	0.0352021
GalNAc(a1-3)[Neu5Gc(a2-6)]GalNAc	0.904816	0.59627	0.111933
GalNAc(b1-4)GlcNAc(b1-2)Man(a1-3)[GalNAc(b1-4)GlcNAc(b1-2)Man(a1-6)]Man(b1-4)GlcNAc(b1-4)[Fuc(a1-6)]GlcNAc	0.930218	0.118657	8.9985e-15
GalNAc(b1-4)GlcNAc(b1-2)Man(a1-?)[Gal(b1-4)GlcNAc(b1-2)Man(a1-?)]Man(b1-4)GlcNAc(b1-4)[Fuc(a1-6)]GlcNAc	0.923314	0.580026	0
GalNAc(b1-4)GlcNAc(b1-3)GalNAc	0.975342	0.687722	0
GalNAc(b1-4)GlcNAc(b1-6)[Gal(b1-3)]GalNAc	0.946944	0.517912	0.232889
GalOS(b1-3)GalNAc	0.961727	0.787656	0.102313
GalOS(b1-?)GlcNAc(b1-3)GalNAc	0.916935	0.614211	0
GalOS(b1-?)GlcNAc(b1-3)[GalOS(b1-?)GlcNAc(b1-6)]GalNAc	0.913713	0.254397	0.00357168
GalOS(b1-?)GlcNAc(b1-6)[Gal(b1-3)]GalNAc	0.941907	0.624238	0.0593486
Glc(a1-3)Man(a1-2)Man(a1-2)Man(a1-3)[Man(a1-3)[Man(a1-6)]Man(a1-6)]Man(b1-4)GlcNAc(b1-4)GlcNAc	0.965756	0.600038	0.0602237
GlcA(b1-3)Gal(b1-3)Gal(b1-4)Xyl	0.640659	0.531592	0.108115
GlcNAc(a1-4)Gal	0.951642	0.844876	6.41859e-06
GlcNAc(a1-4)Gal(b1-3)GalNAc	0.926824	0.512394	0.000386553
GlcNAc(a1-4)Gal(b1-3)[GlcNAc(b1-6)]GalNAc	0.765386	0.462369	0.0160667
GlcNAc(a1-4)Gal(b1-3)[Neu5Ac(a2-6)]GalNAc	0.974696	0.395185	0
GlcNAc(a1-4)Gal(b1-4)GlcNAc(b1-6)[Gal(b1-3)]GalNAc	0.962972	0.78875	0.166522
GlcNAc(a1-4)Gal(b1-4)GlcNAc(b1-6)[GlcNAc(a1-4)Gal(b1-3)]GalNAc	0.951767	0.477518	0
GlcNAc(b1-2)Man(a1-3)[GlcNAc(b1-2)Man(a1-6)]Man(b1-4)GlcNAc(b1-4)GlcNAc	0.944742	0.213551	0.0103103
GlcNAc(b1-2)Man(a1-3)[GlcNAc(b1-2)Man(a1-6)]Man(b1-4)GlcNAc(b1-4)[Fuc(a1-6)]GlcNAc	0.941221	0.351269	0.00696331
GlcNAc(b1-2)Man(a1-3)[GlcNAc(b1-2)Man(a1-6)][GlcNAc(b1-4)]Man(b1-4)GlcNAc(b1-4)GlcNAc	0.95071	0.718073	0.109605
GlcNAc(b1-2)Man(a1-3)[GlcNAc(b1-2)Man(a1-6)][GlcNAc(b1-4)]Man(b1-4)GlcNAc(b1-4)[Fuc(a1-6)]GlcNAc	0.955573	0.945722	0
GlcNAc(b1-2)Man(a1-3)[Man(a1-6)]Man(b1-4)GlcNAc(b1-4)[Fuc(a1-6)]GlcNAc	0.954554	0.51001	0.236457
GlcNAc(b1-2)Man(a1-3)[Man(a1-?)Man(a1-6)]Man(b1-4)GlcNAc(b1-4)GlcNAc	0.963534	0.4889	0.141027
GlcNAc(b1-2)Man(a1-?)[Man(a1-?)]Man(b1-4)GlcNAc(b1-4)GlcNAc	0.963008	0.632517	0.245228
GlcNAc(b1-2)[GlcNAc(b1-4)]Man(a1-3)[GlcNAc(b1-2)Man(a1-6)]Man(b1-4)GlcNAc(b1-4)GlcNAc	0.950104	0.250236	0.0979119
GlcNAc(b1-2)[GlcNAc(b1-4)]Man(a1-3)[GlcNAc(b1-2)Man(a1-6)]Man(b1-4)GlcNAc(b1-4)[Fuc(a1-6)]GlcNAc	0.875027	0.32499	9.73746e-08
GlcNAc(b1-2)[GlcNAc(b1-4)]Man(a1-3)[GlcNAc(b1-2)[GlcNAc(b1-6)]Man(a1-6)]Man(b1-4)GlcNAc(b1-4)GlcNAc	0.933554	0.465841	0.00257743
GlcNAc(b1-2)[GlcNAc(b1-4)]Man(a1-3)[GlcNAc(b1-2)[GlcNAc(b1-6)]Man(a1-6)]Man(b1-4)GlcNAc(b1-4)[Fuc(a1-6)]GlcNAc	0.870735	0.302482	3.57348e-06
GlcNAc(b1-2)[GlcNAc(b1-4)]Man(a1-3)[Man(a1-3)[Man(a1-6)]Man(a1-6)]Man(b1-4)GlcNAc(b1-4)GlcNAc	0.938959	0.517955	0.0022849
GlcNAc(b1-2)[GlcNAc(b1-?)]Man(a1-?)[GlcNAc(b1-2)Man(a1-?)]Man(b1-4)GlcNAc(b1-4)[Fuc(a1-6)]GlcNAc	0.839787	0.479475	0.0745154
GlcNAc(b1-3)Gal(b1-3)[Gal(b1-4)GlcNAc(b1-6)]GalNAc	0.938427	0.543297	0.0226129
GlcNAc(b1-3)Gal(b1-4)GlcNAc(b1-2)Man(a1-3)[Man(a1-3)[Man(a1-6)]Man(a1-6)]Man(b1-4)GlcNAc(b1-4)[Fuc(a1-6)]GlcNAc	0.465307	0.0983658	0.000149515
GlcNAc(b1-3)GalNAc	0.913585	0.667542	7.31966e-05
GlcNAc(b1-3)[GlcNAc(b1-6)]GalNAc	0.979179	0.0212298	0
GlcNAc(b1-3)[Neu5Ac(a2-6)]GalNAc	0.954502	0.714809	1.19103e-16
GlcNAc(b1-3)[Neu5Gc(a2-6)]GalNAc	0.961784	0.751267	1.63832e-07
GlcNAcOS(b1-?)Gal	0.982616	0.585402	0
HexNAc(?1-3)GalNAc	0.97296	0.829318	0.0102856
HexNAc(?1-4)Gal(b1-4)GlcNAc(b1-6)[Neu5Ac(a2-3)Gal(b1-3)]GalNAc	0.799111	0.273361	0
HexNAc(?1-?)Gal(b1-3)[GlcNAc(b1-3)]GalNAc	0.873502	0.559197	0.0929018
HexNAc(?1-?)Gal(b1-3)[GlcNAc(b1-6)]GalNAc	0.765166	0.519171	0.151058
HexNAc(?1-?)Gal(b1-3)[Neu5Ac(a2-6)]GalNAc	0.972743	0.452524	0
HexNAc(?1-?)Gal(b1-4)GlcNAc(b1-6)[Fuc(a1-2)Gal(b1-3)]GalNAc	0.892784	0.700272	0
HexNAc(?1-?)Gal(b1-?)GlcNAc(b1-3)[HexNAc(?1-?)Gal(b1-?)GlcNAc(b1-6)]Gal(b1-3)[HexNAc(?1-?)Gal(b1-?)GlcNAc(b1-6)]GalNAc	0.834994	0.621932	0.00688227
HexNAcOS(b1-?)GalNAc	0.841359	0.490288	0.0494603
Kdn(a2-6)GalNAc	0.976317	0.594544	0.000275931
Man(a1-2)Man(a1-2)Man(a1-3)[Man(a1-2)Man(a1-3)[Man(a1-2)Man(a1-6)]Man(a1-6)]Man(b1-4)GlcNAc(b1-4)GlcNAc	0.942848	0.28835	0.000422783
Man(a1-2)Man(a1-2)Man(a1-3)[Man(a1-2)Man(a1-?)[Man(a1-?)]Man(a1-6)]Man(b1-4)GlcNAc(b1-4)GlcNAc	0.95539	0.587686	0.0971098
Man(a1-2)Man(a1-2)Man(a1-3)[Man(a1-3)[Man(a1-6)]Man(a1-6)]Man(b1-4)GlcNAc(b1-4)GlcNAc	0.953251	0.813851	0.00281374
Man(a1-2)Man(a1-3)[Man(a1-2)Man(a1-6)]Man(a1-6)[Man(a1-2)Man(a1-3)]Man(b1-4)GlcNAc(b1-4)GlcNAc	0.939671	0.521456	7.60382e-05
Man(a1-2)Man(a1-3)[Man(a1-3)[Man(a1-6)]Man(a1-6)]Man(b1-4)GlcNAc(b1-4)GlcNAc	0.945707	0.848822	0.0149448
Man(a1-2)Man(a1-3)[Man(a1-3)[Man(a1-6)]Man(a1-6)][GlcNAc(b1-4)]Man(b1-4)GlcNAc(b1-4)GlcNAc	0.83279	0.0200885	0
Man(a1-2)Man(a1-3)[Man(a1-6)]Man(a1-6)[Man(a1-3)]Man(b1-4)GlcNAc(b1-4)GlcNAc	0.881793	0.69754	0.0714667
Man(a1-2)Man(a1-3)[Man(a1-6)]Man(b1-4)GlcNAc(b1-4)GlcNAc	0.831334	0.617544	0.0871345
Man(a1-2)Man(a1-3)[Man(a1-?)Man(a1-6)]Man(b1-4)GlcNAc(b1-4)GlcNAc	0.968333	0.374758	0.0988888
Man(a1-2)Man(a1-6)[Man(a1-3)]Man(a1-6)[Man(a1-2)Man(a1-3)]Man(b1-4)GlcNAc(b1-4)GlcNAc	0.940954	0.871224	0.05456
Man(a1-2)Man(a1-6)[Man(a1-3)]Man(a1-6)[Man(a1-3)]Man(b1-4)GlcNAc(b1-4)GlcNAc	0.951548	0.6312	0.0148609
Man(a1-2)Man(a1-?)[Man(a1-?)]Man(a1-6)[Man(a1-2)Man(a1-3)]Man(b1-4)GlcNAc(b1-4)GlcNAc	0.96303	0.826426	0.00809441
Man(a1-2)Man6P(a1-6)[Man(a1-3)]Man(a1-6)[Man(a1-3)]Man(b1-4)GlcNAc(b1-4)GlcNAc	0.960714	0.848867	0.0911129
Man(a1-3)[Man(a1-6)]Man(a1-6)[Man(a1-3)]Man(b1-4)GlcNAc(b1-4)GlcNAc	0.947512	0.8125	0.0781874
Man(a1-3)[Man(a1-6)]Man(a1-6)[Man(a1-3)]Man(b1-4)GlcNAc(b1-4)[Fuc(a1-6)]GlcNAc	0.966796	0.487067	0
Man(a1-3)[Man(a1-6)]Man(b1-4)GlcNAc(b1-4)GlcNAc	0.928465	0.523429	3.95334e-06
Man(a1-3)[Man(a1-6)]Man(b1-4)GlcNAc(b1-4)[Fuc(a1-6)]GlcNAc	0.941871	0.243668	0.000387339
Man(a1-?)Man(a1-6)[Man(a1-3)]Man(b1-4)GlcNAc(b1-4)GlcNAc	0.951665	0.351326	0.0312774
Man(a1-?)Man(a1-6)[Man(a1-3)]Man(b1-4)GlcNAc(b1-4)[Fuc(a1-6)]GlcNAc	0.97094	0.343055	0.154775
Man(a1-?)Man(a1-?)[Man(a1-?)]Man(b1-4)GlcNAc(b1-4)GlcNAc	0.96389	0.482925	0.0351362
Man(a1-?)Man(b1-4)GlcNAc(b1-4)[Fuc(a1-6)]GlcNAc	0.937491	0.483232	0.128328
Man(b1-4)GlcNAc(b1-4)GlcNAc	0.9511	0.698032	0
Neu5Ac(a2-3)Gal	0.961159	0.735598	0.00292344
Neu5Ac(a2-3)Gal(b1-3)GalNAc	0.93873	0.824695	7.55187e-06
Neu5Ac(a2-3)Gal(b1-3)GlcNAc(b1-6)[Neu5Ac(a2-3)Gal(b1-3)]GalNAc	0.93441	0.353831	0.0575973
Neu5Ac(a2-3)Gal(b1-3)GlcNAc6S(b1-6)[Neu5Ac(a2-3)Gal(b1-3)]GalNAc	0.967805	0.682995	0.0116417
Neu5Ac(a2-3)Gal(b1-3)[Fuc(a1-4)]GlcNAc(b1-3)Gal(b1-3)GalNAc	0.494234	0.589777	0.983685
Neu5Ac(a2-3)Gal(b1-3)[Fuc(a1-4)]GlcNAc(b1-6)[Gal(b1-3)]GalNAc	0.979984	0.645562	0.0240172
Neu5Ac(a2-3)Gal(b1-3)[Fuc(a1-4)]GlcNAc(b1-6)[Neu5Ac(a2-3)Gal(b1-3)]GalNAc	0.940518	0.755554	0.00357539
Neu5Ac(a2-3)Gal(b1-3)[Gal(b1-4)GlcNAc(b1-6)]GalNAc	0.916376	0.596483	0.00036402
Neu5Ac(a2-3)Gal(b1-3)[Gal(b1-4)GlcNAc6S(b1-6)]GalNAc	0.945616	0.605392	0
Neu5Ac(a2-3)Gal(b1-3)[Gal(b1-?)GlcNAc(b1-6)]GalNAc	0.953164	0.516562	0
Neu5Ac(a2-3)Gal(b1-3)[GlcNAc(b1-6)]GalNAc	0.954739	0.148927	0.00317219
Neu5Ac(a2-3)Gal(b1-3)[Neu5Ac(a2-8)Neu5Ac(a2-6)]GalNAc	0.979544	0.977601	0.362872
Neu5Ac(a2-3)Gal(b1-4)GlcNAc(b1-2)Man(a1-3)[Gal(b1-4)GlcNAc(b1-2)Man(a1-6)]Man(b1-4)GlcNAc(b1-4)[Fuc(a1-6)]GlcNAc	0.932481	0.898779	0.324249
Neu5Ac(a2-3)Gal(b1-4)GlcNAc(b1-2)Man(a1-3)[Man(a1-3)[Man(a1-6)]Man(a1-6)]Man(b1-4)GlcNAc(b1-4)GlcNAc	0.951369	0.275459	0
Neu5Ac(a2-3)Gal(b1-4)GlcNAc(b1-2)Man(a1-3)[Man(a1-?)Man(a1-6)]Man(b1-4)GlcNAc(b1-4)[Fuc(a1-6)]GlcNAc	0.960183	0.0368001	0
Neu5Ac(a2-3)Gal(b1-4)GlcNAc(b1-2)Man(a1-3)[Neu5Ac(a2-3)Gal(b1-4)GlcNAc(b1-2)Man(a1-6)]Man(b1-4)GlcNAc(b1-4)GlcNAc	0.934858	0.539851	1.25991e-06
Neu5Ac(a2-3)Gal(b1-4)GlcNAc(b1-2)Man(a1-3)[Neu5Ac(a2-3)Gal(b1-4)GlcNAc(b1-2)Man(a1-6)]Man(b1-4)GlcNAc(b1-4)[Fuc(a1-6)]GlcNAc	0.924689	0.470072	0.00119021
Neu5Ac(a2-3)Gal(b1-4)GlcNAc(b1-2)Man(a1-3)[Neu5Ac(a2-6)Gal(b1-4)GlcNAc(b1-2)Man(a1-6)]Man(b1-4)GlcNAc(b1-4)GlcNAc	0.861744	0.810911	0.352541
Neu5Ac(a2-3)Gal(b1-4)GlcNAc(b1-2)Man(a1-6)[Gal(b1-4)GlcNAc(b1-2)Man(a1-3)]Man(b1-4)GlcNAc(b1-4)GlcNAc	0.946792	0.162932	0.000196454
Neu5Ac(a2-3)Gal(b1-4)GlcNAc(b1-2)Man(a1-6)[GlcNAc(b1-2)Man(a1-3)]Man(b1-4)GlcNAc(b1-4)GlcNAc	0.936819	0.216253	0.00631999
Neu5Ac(a2-3)Gal(b1-4)GlcNAc(b1-2)Man(a1-6)[Man(a1-3)]Man(b1-4)GlcNAc(b1-4)[Fuc(a1-6)]GlcNAc	0.957472	0.0546551	0
Neu5Ac(a2-3)Gal(b1-4)GlcNAc(b1-2)Man(a1-?)[Gal(b1-4)GlcNAc(b1-2)Man(a1-?)]Man(b1-4)GlcNAc(b1-4)GlcNAc	0.931376	0.424529	0.0690941
Neu5Ac(a2-3)Gal(b1-4)GlcNAc(b1-2)Man(a1-?)[Gal(b1-4)GlcNAc(b1-2)Man(a1-?)]Man(b1-4)GlcNAc(b1-4)[Fuc(a1-6)]GlcNAc	0.93645	0.582061	0.0213685
Neu5Ac(a2-3)Gal(b1-4)GlcNAc(b1-2)Man(a1-?)[GlcNAc(b1-2)Man(a1-?)]Man(b1-4)GlcNAc(b1-4)[Fuc(a1-6)]GlcNAc	0.966244	0.503299	0
Neu5Ac(a2-3)Gal(b1-4)GlcNAc(b1-2)Man(a1-?)[Neu5Ac(a2-6)Gal(b1-4)GlcNAc(b1-2)Man(a1-?)]Man(b1-4)GlcNAc(b1-4)GlcNAc	0.938445	0.582547	0.0046395
Neu5Ac(a2-3)Gal(b1-4)GlcNAc(b1-2)Man(a1-?)[Neu5Ac(a2-6)Gal(b1-4)GlcNAc(b1-2)Man(a1-?)]Man(b1-4)GlcNAc(b1-4)[Fuc(a1-6)]GlcNAc	0.937228	0.447412	5.41618e-06
Neu5Ac(a2-3)Gal(b1-4)GlcNAc(b1-2)Man(a1-?)[Neu5Ac(a2-6)Gal(b1-4)GlcNAc(b1-2)Man(a1-?)][GlcNAc(b1-4)]Man(b1-4)GlcNAc(b1-4)[Fuc(a1-6)]GlcNAc	0.729979	0.677017	0.413241
Neu5Ac(a2-3)Gal(b1-4)GlcNAc(b1-2)Man(a1-?)[Neu5Ac(a2-6)Gal(b1-4)GlcNAcOS(b1-2)Man(a1-?)]Man(b1-4)GlcNAc(b1-4)[Fuc(a1-6)]GlcNAc	0.624829	0.414225	0.125869
Neu5Ac(a2-3)Gal(b1-4)GlcNAc(b1-3)Gal(b1-4)Glc	0.949649	0.576748	0
Neu5Ac(a2-3)Gal(b1-4)GlcNAc(b1-3)Gal(b1-4)GlcNAc(b1-3)Gal(b1-4)Glc	0.966957	0.0796003	0
Neu5Ac(a2-3)Gal(b1-4)GlcNAc(b1-3)Gal(b1-4)GlcNAc(b1-6)[Neu5Ac(a2-3)Gal(b1-3)]GalNAc	0.96775	0.674735	5.27812e-08
Neu5Ac(a2-3)Gal(b1-4)GlcNAc(b1-6)[Gal(b1-3)]GalNAc	0.902578	0.662929	0.00017541
Neu5Ac(a2-3)Gal(b1-4)GlcNAc(b1-6)[Gal(b1-4)GlcNAc(b1-3)]Gal(b1-4)GlcNAc(b1-3)Gal(b1-4)Glc	0.97126	0.256519	0
Neu5Ac(a2-3)Gal(b1-4)GlcNAc(b1-6)[Neu5Ac(a2-3)Gal(b1-3)]GalNAc	0.921625	0.70739	5.2899e-09
Neu5Ac(a2-3)Gal(b1-4)[Fuc(a1-3)]GlcNAc(b1-2)Man(a1-3)[Gal(b1-4)GlcNAc(b1-2)Man(a1-6)]Man(b1-4)GlcNAc(b1-4)[Fuc(a1-6)]GlcNAc	0.937309	0.416423	0
Neu5Ac(a2-3)Gal(b1-4)[Fuc(a1-3)]GlcNAc(b1-3)Gal(b1-3)GalNAc	0.709421	0.547332	0.107388
Neu5Ac(a2-3)Gal(b1-4)[Fuc(a1-3)]GlcNAc(b1-3)Gal(b1-4)GlcNAc(b1-3)Gal(b1-4)GlcNAc(b1-2)Man(a1-6)[Neu5Ac(a2-6)Gal(b1-4)GlcNAc(b1-2)Man(a1-3)]Man(b1-4)GlcNAc(b1-4)GlcNAc	0.891992	0.940454	0
Neu5Ac(a2-3)Gal(b1-4)[Fuc(a1-3)]GlcNAc(b1-6)[Gal(b1-3)]GalNAc	0.904548	0.550545	0.000313373
Neu5Ac(a2-3)Gal(b1-4)[Fuc(a1-3)]GlcNAc(b1-6)[Neu5Ac(a2-3)Gal(b1-3)]GalNAc	0.934296	0.845172	0.00637689
Neu5Ac(a2-3)Gal(b1-?)GlcNAc(b1-3)Gal(b1-3)GalNAc	0.972349	0.554884	0
Neu5Ac(a2-3)Gal(b1-?)GlcNAc(b1-3)Gal(b1-3)[Neu5Ac(a2-3)Gal(b1-?)GlcNAc(b1-6)]GalNAc	0.967187	0.684748	0
Neu5Ac(a2-3)Gal(b1-?)GlcNAc(b1-3)[Neu5Ac(a2-3)Gal(b1-?)GlcNAc(b1-6)]Gal(b1-3)GalNAc	0.847713	0.93615	0
Neu5Ac(a2-3)Gal(b1-?)GlcNAc(b1-3)[Neu5Ac(a2-3)Gal(b1-?)[Fuc(a1-?)]GlcNAc(b1-6)]Gal(b1-3)GalNAc	0.880817	0.650842	0.0342233
Neu5Ac(a2-3)Gal(b1-?)GlcNAc(b1-6)[Gal(b1-3)]GalNAc	0.955853	0.370543	0
Neu5Ac(a2-3)Gal(b1-?)GlcNAc(b1-6)[Neu5Ac(a2-3)Gal(b1-3)]GalNAc	0.949817	0.720554	0.091634
Neu5Ac(a2-3)Gal(b1-?)[Fuc(a1-?)]GlcNAc(b1-3)Gal(b1-?)GlcNAc(b1-6)[Neu5Ac(a2-3)Gal(b1-3)]GalNAc	0.937939	0.345423	0
Neu5Ac(a2-3)Gal(b1-?)[Fuc(a1-?)]GlcNAc(b1-3)Gal(b1-?)GlcNAc(b1-6)[Neu5Ac(a2-3)Gal(b1-?)GlcNAc(b1-3)]GalNAc	0.90591	0.588036	0.00759799
Neu5Ac(a2-3)Gal(b1-?)[Fuc(a1-?)]GlcNAc(b1-3)Gal(b1-?)[Fuc(a1-?)]GlcNAc(b1-6)[Neu5Ac(a2-3)Gal(b1-3)]GalNAc	0.943189	0.948189	0
Neu5Ac(a2-3)Gal(b1-?)[Fuc(a1-?)]GlcNAc(b1-3)[Neu5Ac(a2-3)Gal(b1-?)[Fuc(a1-?)]GlcNAc(b1-6)]Gal(b1-3)[Neu5Ac(a2-3)Gal(b1-?)[Fuc(a1-?)]GlcNAc(b1-6)]GalNAc	0.101793	0.151351	0
Neu5Ac(a2-3)Gal(b1-?)[Fuc(a1-?)]GlcNAc6S(b1-6)[Fuc(a1-2)Gal(b1-3)]GalNAc	0.979335	0.151655	0
Neu5Ac(a2-3)HexNAc(?1-?)Gal(b1-3)GalNAc	0.853033	0.611027	0.222557
Neu5Ac(a2-3)HexNAc(?1-?)Gal(b1-3)[Neu5Ac(a2-6)]GalNAc	0.759402	0.896684	0
Neu5Ac(a2-3)[GalNAc(b1-4)]Gal(b1-4)GlcNAc(b1-2)[Gal(b1-4)GlcNAc(b1-6)]Man(a1-6)[Gal(b1-4)GlcNAc(b1-2)[Gal(b1-4)GlcNAc(b1-4)]Man(a1-3)]Man(b1-4)GlcNAc(b1-4)[Fuc(a1-6)]GlcNAc	0.959862	0.619725	7.11404e-05
Neu5Ac(a2-3)[GalNAc(b1-4)]Gal(b1-4)GlcNAc(b1-2)[Neu5Ac(a2-?)Gal(b1-4)GlcNAc(b1-4)]Man(a1-3)[Neu5Ac(a2-?)Gal(b1-4)GlcNAc(b1-2)Man(a1-6)]Man(b1-4)GlcNAc(b1-4)[Fuc(a1-6)]GlcNAc	0.952928	0.738681	0
Neu5Ac(a2-3)[GalNAc(b1-4)]Gal(b1-4)GlcNAc(b1-6)[Gal(b1-3)]GalNAc	0.982777	0.483247	0
Neu5Ac(a2-6)Gal(b1-4)GlcNAc	0.896431	0.493893	0.00225981
Neu5Ac(a2-6)Gal(b1-4)GlcNAc(b1-2)Man(a1-3)[Gal(b1-4)GlcNAc(b1-2)Man(a1-6)]Man(b1-4)GlcNAc(b1-4)GlcNAc	0.94041	0.975152	0
Neu5Ac(a2-6)Gal(b1-4)GlcNAc(b1-2)Man(a1-3)[Man(a1-3)[Man(a1-6)]Man(a1-6)]Man(b1-4)GlcNAc(b1-4)GlcNAc	0.942526	0.390658	0
Neu5Ac(a2-6)Gal(b1-4)GlcNAc(b1-2)Man(a1-3)[Man(a1-6)]Man(b1-4)GlcNAc(b1-4)GlcNAc	0.950951	0.0364213	2.53474e-08
Neu5Ac(a2-6)Gal(b1-4)GlcNAc(b1-2)Man(a1-3)[Man(a1-?)Man(a1-6)]Man(b1-4)GlcNAc(b1-4)GlcNAc	0.949372	0.453841	0
Neu5Ac(a2-6)Gal(b1-4)GlcNAc(b1-2)Man(a1-3)[Neu5Ac(a2-3)Gal(b1-4)GlcNAc(b1-2)Man(a1-6)]Man(b1-4)GlcNAc(b1-4)GlcNAc	0.840389	0.653674	1.76845e-05
Neu5Ac(a2-6)Gal(b1-4)GlcNAc(b1-2)Man(a1-3)[Neu5Ac(a2-6)Gal(b1-4)GlcNAc(b1-2)Man(a1-6)]Man(b1-4)GlcNAc(b1-4)GlcNAc	0.929632	0.689481	0.000445976
Neu5Ac(a2-6)Gal(b1-4)GlcNAc(b1-2)Man(a1-3)[Neu5Ac(a2-6)Gal(b1-4)GlcNAc(b1-2)Man(a1-6)]Man(b1-4)GlcNAc(b1-4)[Fuc(a1-6)]GlcNAc	0.921158	0.454626	8.35893e-05
Neu5Ac(a2-6)Gal(b1-4)GlcNAc(b1-2)Man(a1-6)[Fuc(a1-3)GlcNAc(b1-2)Man(a1-3)]Man(b1-4)GlcNAc(b1-4)[Fuc(a1-6)]GlcNAc	0.955257	0.763081	0
Neu5Ac(a2-6)Gal(b1-4)GlcNAc(b1-2)Man(a1-6)[Gal(b1-4)GlcNAc(b1-2)Man(a1-3)]Man(b1-4)GlcNAc(b1-4)GlcNAc	0.953525	0.396723	0
Neu5Ac(a2-6)Gal(b1-4)GlcNAc(b1-2)Man(a1-?)[Gal(b1-4)GlcNAc(b1-2)Man(a1-?)]Man(b1-4)GlcNAc(b1-4)GlcNAc	0.933786	0.52143	0.00837139
Neu5Ac(a2-6)Gal(b1-4)GlcNAc(b1-2)Man(a1-?)[Gal(b1-4)GlcNAc(b1-2)Man(a1-?)]Man(b1-4)GlcNAc(b1-4)[Fuc(a1-6)]GlcNAc	0.932464	0.602806	0.0128015
Neu5Ac(a2-6)Gal(b1-4)GlcNAc(b1-2)[Neu5Ac(a2-6)Gal(b1-4)GlcNAc(b1-4)]Man(a1-3)[Neu5Ac(a2-6)Gal(b1-4)GlcNAc(b1-2)Man(a1-6)]Man(b1-4)GlcNAc(b1-4)GlcNAc	0.935507	0.600995	0
Neu5Ac(a2-6)Gal(b1-4)GlcNAc(b1-3)Gal(b1-4)Glc	0.951032	0.463743	0
Neu5Ac(a2-6)Gal(b1-4)GlcNAc(b1-3)Gal(b1-4)GlcNAc(b1-3)Gal(b1-4)Glc	0.946831	0.676146	7.77204e-05
Neu5Ac(a2-6)Gal(b1-?)GlcNAc(b1-2)Man(a1-3)[Man(a1-3)[Man(a1-6)]Man(a1-6)]Man(b1-4)GlcNAc(b1-4)GlcNAc	0.556148	0.367928	0
Neu5Ac(a2-6)Gal(b1-?)GlcNAc(b1-6)[Gal(b1-3)]GalNAc	0.900499	0.419308	0
Neu5Ac(a2-6)GalNAc	0.966914	0.824492	0.119561
Neu5Ac(a2-8)Neu5Ac(a2-3)[Gal(b1-3)GalNAc(b1-4)]Gal(b1-4)Glc	0.933643	0.933922	0
Neu5Ac(a2-?)Gal(b1-4)GlcNAc(b1-2)Man(a1-3)[Fuc(a1-3)[Gal(b1-4)]GlcNAc(b1-2)Man(a1-6)]Man(b1-4)GlcNAc(b1-4)[Fuc(a1-6)]GlcNAc	0.953297	0.763776	0.0689547
Neu5Ac(a2-?)Gal(b1-4)GlcNAc(b1-2)Man(a1-3)[Gal(b1-4)GlcNAc(b1-2)Man(a1-6)]Man(b1-4)GlcNAc(b1-4)GlcNAc	0.82248	0.872655	0.77537
Neu5Ac(a2-?)Gal(b1-4)GlcNAc(b1-2)Man(a1-3)[Gal(b1-4)GlcNAc(b1-2)Man(a1-6)]Man(b1-4)GlcNAc(b1-4)[Fuc(a1-6)]GlcNAc	0.933184	0.771529	0.045994
Neu5Ac(a2-?)Gal(b1-4)GlcNAc(b1-2)Man(a1-3)[Gal(b1-4)GlcNAc(b1-2)Man(a1-6)][GlcNAc(b1-4)]Man(b1-4)GlcNAc(b1-4)GlcNAc	0.949086	0.896704	0
Neu5Ac(a2-?)Gal(b1-4)GlcNAc(b1-2)Man(a1-3)[Gal(b1-4)GlcNAc(b1-2)Man(a1-6)][GlcNAc(b1-4)]Man(b1-4)GlcNAc(b1-4)[Fuc(a1-6)]GlcNAc	0.965704	0.333478	0.0364379
Neu5Ac(a2-?)Gal(b1-4)GlcNAc(b1-2)Man(a1-3)[GalNAc(b1-4)GlcNAc(b1-2)Man(a1-6)]Man(b1-4)GlcNAc(b1-4)[Fuc(a1-6)]GlcNAc	0.951943	0.655602	0.11551
Neu5Ac(a2-?)Gal(b1-4)GlcNAc(b1-2)Man(a1-3)[GlcNAc(b1-2)Man(a1-6)]Man(b1-4)GlcNAc(b1-4)[Fuc(a1-6)]GlcNAc	0.948693	0.779769	0
Neu5Ac(a2-?)Gal(b1-4)GlcNAc(b1-2)Man(a1-3)[Man(a1-3)[Man(a1-6)]Man(a1-6)]Man(b1-4)GlcNAc(b1-4)GlcNAc	0.950256	0.793377	0.0129041
Neu5Ac(a2-?)Gal(b1-4)GlcNAc(b1-2)Man(a1-3)[Man(a1-3)[Man(a1-6)]Man(a1-6)]Man(b1-4)GlcNAc(b1-4)[Fuc(a1-6)]GlcNAc	0.946701	0.11588	0
Neu5Ac(a2-?)Gal(b1-4)GlcNAc(b1-2)Man(a1-3)[Man(a1-?)Man(a1-6)]Man(b1-4)GlcNAc(b1-4)GlcNAc	0.95038	0.527299	0.00500217
Neu5Ac(a2-?)Gal(b1-4)GlcNAc(b1-2)Man(a1-3)[Man(a1-?)Man(a1-6)]Man(b1-4)GlcNAc(b1-4)[Fuc(a1-6)]GlcNAc	0.942924	0.244529	0.0964788
Neu5Ac(a2-?)Gal(b1-4)GlcNAc(b1-2)Man(a1-3)[Neu5Ac(a2-?)Gal(b1-4)GlcNAc(b1-2)Man(a1-6)]Man(b1-4)GlcNAc(b1-4)GlcNAc	0.935069	0.431542	9.23381e-07
Neu5Ac(a2-?)Gal(b1-4)GlcNAc(b1-2)Man(a1-3)[Neu5Ac(a2-?)Gal(b1-4)GlcNAc(b1-2)Man(a1-6)]Man(b1-4)GlcNAc(b1-4)[Fuc(a1-6)]GlcNAc	0.92986	0.367196	2.25436e-07
Neu5Ac(a2-?)Gal(b1-4)GlcNAc(b1-2)Man(a1-3)[Neu5Ac(a2-?)Gal(b1-4)GlcNAc(b1-2)Man(a1-6)][GlcNAc(b1-4)]Man(b1-4)GlcNAc(b1-4)[Fuc(a1-6)]GlcNAc	0.951924	0.380316	0
Neu5Ac(a2-?)Gal(b1-4)GlcNAc(b1-2)Man(a1-6)[Fuc(a1-3)[Gal(b1-4)]GlcNAc(b1-2)Man(a1-3)]Man(b1-4)GlcNAc(b1-4)[Fuc(a1-6)]GlcNAc	0.968172	0.838869	0.00194958
Neu5Ac(a2-?)Gal(b1-4)GlcNAc(b1-2)Man(a1-6)[GalNAc(b1-4)GlcNAc(b1-2)Man(a1-3)]Man(b1-4)GlcNAc(b1-4)GlcNAc	0.964753	0.810811	0
Neu5Ac(a2-?)Gal(b1-4)GlcNAc(b1-2)Man(a1-6)[GlcNAc(b1-2)Man(a1-3)]Man(b1-4)GlcNAc(b1-4)[Fuc(a1-6)]GlcNAc	0.969309	0.438139	0.180587
Neu5Ac(a2-?)Gal(b1-4)GlcNAc(b1-2)Man(a1-?)[Gal(b1-4)GlcNAc(b1-2)Man(a1-?)]Man(b1-4)GlcNAc(b1-4)GlcNAc	0.942648	0.432982	0.00348919
Neu5Ac(a2-?)Gal(b1-4)GlcNAc(b1-2)Man(a1-?)[Gal(b1-4)GlcNAc(b1-2)Man(a1-?)]Man(b1-4)GlcNAc(b1-4)[Fuc(a1-6)]GlcNAc	0.92291	0.255271	4.92465e-05
Neu5Ac(a2-?)Gal(b1-4)GlcNAc(b1-2)Man(a1-?)[Gal(b1-4)GlcNAc(b1-2)Man(a1-?)][GlcNAc(b1-4)]Man(b1-4)GlcNAc(b1-4)[Fuc(a1-6)]GlcNAc	0.960763	0.311077	0.0070362
Neu5Ac(a2-?)Gal(b1-4)GlcNAc(b1-2)Man(a1-?)[GlcNAc(b1-2)Man(a1-?)]Man(b1-4)GlcNAc(b1-4)[Fuc(a1-6)]GlcNAc	0.8102	0.302709	4.75774e-07
Neu5Ac(a2-?)Gal(b1-4)GlcNAc(b1-2)Man(a1-?)[Man(a1-?)Man(a1-?)]Man(b1-4)GlcNAc(b1-4)[Fuc(a1-6)]GlcNAc	0.88012	0.189549	3.95747e-18
Neu5Ac(a2-?)Gal(b1-4)GlcNAc(b1-2)Man(a1-?)[Man(a1-?)]Man(b1-4)GlcNAc(b1-4)GlcNAc	0.895196	0.382863	0
Neu5Ac(a2-?)Gal(b1-4)GlcNAc(b1-2)Man(a1-?)[Man(a1-?)]Man(b1-4)GlcNAc(b1-4)[Fuc(a1-6)]GlcNAc	0.917908	0.190969	0
Neu5Ac(a2-?)Gal(b1-4)GlcNAc(b1-2)[Gal(b1-4)GlcNAc(b1-4)]Man(a1-3)[GalOS(b1-4)GlcNAc(b1-2)Man(a1-6)]Man(b1-4)GlcNAc(b1-4)GlcNAc	0.960114	0.170224	0
Neu5Ac(a2-?)Gal(b1-4)GlcNAc(b1-2)[Gal(b1-4)GlcNAc(b1-4)]Man(a1-3)[Neu5Ac(a2-3)[GalNAc(b1-4)]Gal(b1-4)GlcNAc(b1-2)[Gal(b1-4)GlcNAc(b1-6)]Man(a1-6)]Man(b1-4)GlcNAc(b1-4)[Fuc(a1-6)]GlcNAc	0.963019	0.532279	0
Neu5Ac(a2-?)Gal(b1-4)GlcNAc(b1-2)[Neu5Ac(a2-?)Gal(b1-4)GlcNAc(b1-4)]Man(a1-3)[GalOS(b1-4)GlcNAc(b1-2)Man(a1-6)]Man(b1-4)GlcNAc(b1-4)[Fuc(a1-6)]GlcNAc	0.967127	0.0812018	0
Neu5Ac(a2-?)Gal(b1-4)GlcNAc(b1-2)[Neu5Ac(a2-?)Gal(b1-4)GlcNAc(b1-4)]Man(a1-3)[Man(a1-?)Man(a1-6)]Man(b1-4)GlcNAc(b1-4)[Fuc(a1-6)]GlcNAc	0.946095	0.17476	1.30184e-14
Neu5Ac(a2-?)Gal(b1-4)GlcNAc(b1-2)[Neu5Ac(a2-?)Gal(b1-4)GlcNAc(b1-4)]Man(a1-3)[Neu5Ac(a2-3)[GalNAc(b1-4)]Gal(b1-4)GlcNAc(b1-?)[Neu5Ac(a2-?)Gal(b1-4)GlcNAc(b1-?)]Man(a1-6)]Man(b1-4)GlcNAc(b1-4)GlcNAc	0.971459	0.722558	2.26992e-35
Neu5Ac(a2-?)Gal(b1-4)GlcNAc(b1-2)[Neu5Ac(a2-?)Gal(b1-4)GlcNAc(b1-4)]Man(a1-3)[Neu5Ac(a2-3)[GalNAc(b1-4)]Gal(b1-4)GlcNAc(b1-?)[Neu5Ac(a2-?)Gal(b1-4)GlcNAc(b1-?)]Man(a1-6)]Man(b1-4)GlcNAc(b1-4)[Fuc(a1-6)]GlcNAc	0.952366	0.540742	0
Neu5Ac(a2-?)Gal(b1-4)GlcNAc(b1-2)[Neu5Ac(a2-?)Gal(b1-4)GlcNAc(b1-4)]Man(a1-3)[Neu5Ac(a2-?)Gal(b1-4)GlcNAc(b1-2)Man(a1-6)]Man(b1-4)GlcNAc(b1-4)GlcNAc	0.916075	0.384775	1.18309e-07
Neu5Ac(a2-?)Gal(b1-4)GlcNAc(b1-2)[Neu5Ac(a2-?)Gal(b1-4)GlcNAc(b1-4)]Man(a1-3)[Neu5Ac(a2-?)Gal(b1-4)GlcNAc(b1-2)Man(a1-6)]Man(b1-4)GlcNAc(b1-4)[Fuc(a1-6)]GlcNAc	0.954333	0.683956	0.187098
Neu5Ac(a2-?)Gal(b1-4)GlcNAc(b1-2)[Neu5Ac(a2-?)Gal(b1-4)GlcNAc(b1-4)]Man(a1-3)[Neu5Ac(a2-?)Gal(b1-4)GlcNAc(b1-2)[Neu5Ac(a2-?)Gal(b1-4)GlcNAc(b1-6)]Man(a1-6)]Man(b1-4)GlcNAc(b1-4)GlcNAc	0.935298	0.256167	0.0034807
Neu5Ac(a2-?)Gal(b1-4)GlcNAc(b1-2)[Neu5Ac(a2-?)Gal(b1-4)GlcNAc(b1-4)]Man(a1-3)[Neu5Ac(a2-?)Gal(b1-4)GlcNAc(b1-2)[Neu5Ac(a2-?)Gal(b1-4)GlcNAc(b1-6)]Man(a1-6)]Man(b1-4)GlcNAc(b1-4)[Fuc(a1-6)]GlcNAc	0.925114	0.518617	8.68598e-05
Neu5Ac(a2-?)Gal(b1-4)GlcNAc(b1-2)[Neu5Ac(a2-?)Gal(b1-4)GlcNAc(b1-4)]Man(a1-3)[Neu5Ac(a2-?)Gal(b1-4)GlcNAc(b1-2)[Neu5Ac(a2-?)GalOS(b1-4)GlcNAc(b1-6)]Man(a1-6)]Man(b1-4)GlcNAc(b1-4)[Fuc(a1-6)]GlcNAc	0.92832	0.22872	0
Neu5Ac(a2-?)Gal(b1-4)GlcNAc(b1-2)[Neu5Ac(a2-?)Gal(b1-4)GlcNAc(b1-?)]Man(a1-?)[Neu5Ac(a2-?)Gal(b1-4)GlcNAc(b1-2)Man(a1-?)]Man(b1-4)GlcNAc(b1-4)GlcNAc	0.945106	0.134664	0
Neu5Ac(a2-?)Gal(b1-4)GlcNAc(b1-3)Gal(b1-4)GlcNAc(b1-2)Man(a1-3)[Neu5Ac(a2-?)Gal(b1-4)GlcNAc(b1-3)Gal(b1-4)GlcNAc(b1-2)Man(a1-6)]Man(b1-4)GlcNAc(b1-4)[Fuc(a1-6)]GlcNAc	0.928547	0.11395	0
Neu5Ac(a2-?)Gal(b1-4)GlcNAc(b1-3)Gal(b1-4)GlcNAc(b1-2)Man(a1-6)[Gal(b1-4)GlcNAc(b1-2)Man(a1-3)]Man(b1-4)GlcNAc(b1-4)GlcNAc	0.937586	0.124216	0
Neu5Ac(a2-?)Gal(b1-4)GlcNAc(b1-3)Gal(b1-4)GlcNAc(b1-2)[Neu5Ac(a2-?)Gal(b1-4)GlcNAc(b1-3)Gal(b1-4)GlcNAc(b1-6)]Man(a1-6)[Neu5Ac(a2-?)Gal(b1-4)[Neu5Ac(a2-?)]GlcNAc(b1-?)[Neu5Ac(a2-?)Gal(b1-4)GlcNAc(b1-?)]Man(a1-3)]Man(b1-4)GlcNAc(b1-4)GlcNAc	0.972617	0.452859	0
Neu5Ac(a2-?)Gal(b1-4)GlcNAc(b1-3)Gal(b1-4)GlcNAc(b1-6)[Neu5Ac(a2-?)Gal(b1-4)GlcNAc(b1-2)]Man(a1-6)[Neu5Ac(a2-?)Gal(b1-4)GlcNAc(b1-2)[Neu5Ac(a2-?)Gal(b1-4)GlcNAc(b1-4)]Man(a1-3)]Man(b1-4)GlcNAc(b1-4)GlcNAc	0.911615	0.398644	0
Neu5Ac(a2-?)Gal(b1-4)GlcNAc(b1-3)Gal(b1-4)GlcNAc(b1-?)[Neu5Ac(a2-?)Gal(b1-4)GlcNAc(b1-?)]Man(a1-?)[Neu5Ac(a2-?)Gal(b1-4)GlcNAc(b1-?)[Neu5Ac(a2-?)Gal(b1-4)GlcNAc(b1-?)]Man(a1-?)]Man(b1-4)GlcNAc(b1-4)[Fuc(a1-6)]GlcNAc	0.693323	0.79292	0.792692
Neu5Ac(a2-?)Gal(b1-4)GlcNAc(b1-?)[Gal(b1-4)GlcNAc(b1-?)]Man(a1-3)[Gal(b1-4)GlcNAc(b1-2)Man(a1-6)]Man(b1-4)GlcNAc(b1-4)[Fuc(a1-6)]GlcNAc	0.936582	0.956578	0
Neu5Ac(a2-?)Gal(b1-4)GlcNAc(b1-?)[Gal(b1-4)GlcNAc(b1-?)]Man(a1-3)[Man(a1-?)Man(a1-6)]Man(b1-4)GlcNAc(b1-4)GlcNAc	0.914811	0.158558	0
Neu5Ac(a2-?)Gal(b1-4)GlcNAc(b1-?)[Gal(b1-4)GlcNAc(b1-?)]Man(a1-3)[Man(a1-?)Man(a1-6)]Man(b1-4)GlcNAc(b1-4)[Fuc(a1-6)]GlcNAc	0.738799	0.223375	4.05648e-16
Neu5Ac(a2-?)Gal(b1-4)GlcNAc(b1-?)[Gal(b1-4)GlcNAc(b1-?)]Man(a1-?)[Gal(b1-4)GlcNAc(b1-2)[Gal(b1-4)GlcNAc(b1-?)]Man(a1-?)]Man(b1-4)GlcNAc(b1-4)[Fuc(a1-6)]GlcNAc	0.853554	0.254153	2.77212e-15
Neu5Ac(a2-?)Gal(b1-4)GlcNAc(b1-?)[Gal(b1-4)GlcNAc(b1-?)]Man(a1-?)[Gal(b1-4)GlcNAc(b1-?)[Gal(b1-4)GlcNAc(b1-?)]Man(a1-?)][GlcNAc(b1-4)]Man(b1-4)GlcNAc(b1-4)[Fuc(a1-6)]GlcNAc	0.966058	0.211014	0
Neu5Ac(a2-?)Gal(b1-4)GlcNAc(b1-?)[GlcNAc(b1-?)]Man(a1-?)[GlcNAc(b1-2)[GlcNAc(b1-?)]Man(a1-?)]Man(b1-4)GlcNAc(b1-4)[Fuc(a1-6)]GlcNAc	0.794149	0.205603	5.00207e-05
Neu5Ac(a2-?)Gal(b1-4)[Fuc(a1-3)]GlcNAc(b1-2)Man(a1-?)[Fuc(a1-3)[Gal(b1-4)]GlcNAc(b1-2)Man(a1-?)]Man(b1-4)GlcNAc(b1-4)GlcNAc	0.916526	0.404288	0.0407335
Neu5Ac(a2-?)Gal(b1-4)[Fuc(a1-3)]GlcNAc(b1-2)Man(a1-?)[Fuc(a1-3)[Gal(b1-4)]GlcNAc(b1-2)Man(a1-?)]Man(b1-4)GlcNAc(b1-4)[Fuc(a1-6)]GlcNAc	0.911665	0.218652	3.53158e-07
Neu5Ac(a2-?)Gal(b1-4)[Fuc(a1-3)]GlcNAc(b1-2)Man(a1-?)[Fuc(a1-3)[Gal(b1-4)]GlcNAc(b1-2)Man(a1-?)][GlcNAc(b1-4)]Man(b1-4)GlcNAc(b1-4)[Fuc(a1-6)]GlcNAc	0.970187	0.165008	0.00919903
Neu5Ac(a2-?)Gal(b1-4)[Fuc(a1-3)]GlcNAc(b1-2)Man(a1-?)[Neu5Ac(a2-?)Gal(b1-4)GlcNAc(b1-2)Man(a1-?)]Man(b1-4)GlcNAc(b1-4)GlcNAc	0.91458	0.344434	0
Neu5Ac(a2-?)Gal(b1-4)[Fuc(a1-3)]GlcNAc(b1-2)Man(a1-?)[Neu5Ac(a2-?)Gal(b1-4)GlcNAc(b1-2)Man(a1-?)]Man(b1-4)GlcNAc(b1-4)[Fuc(a1-6)]GlcNAc	0.974863	0.0709042	0
Neu5Ac(a2-?)Gal(b1-4)[Neu5Ac(a2-?)]GlcNAc(b1-2)[Neu5Ac(a2-?)Gal(b1-4)GlcNAc(b1-4)]Man(a1-3)[Neu5Ac(a2-?)Gal(b1-4)GlcNAc(b1-2)Man(a1-6)]Man(b1-4)GlcNAc(b1-4)GlcNAc	0.898827	0.280746	2.94004e-08
Neu5Ac(a2-?)Gal(b1-4)[Neu5Ac(a2-?)]GlcNAc(b1-2)[Neu5Ac(a2-?)Gal(b1-4)GlcNAc(b1-4)]Man(a1-3)[Neu5Ac(a2-?)Gal(b1-4)GlcNAc(b1-2)Man(a1-6)]Man(b1-4)GlcNAc(b1-4)[Fuc(a1-6)]GlcNAc	0.851207	0.473666	0
Neu5Ac(a2-?)GlcNAc(b1-6)[Gal(?1-3)]Gal(b1-?)[Fuc(a1-?)]GlcNAc(b1-6)[Gal(?1-3)]Gal(b1-?)GlcNAc(b1-6)[Gal(b1-3)]GalNAc	0.957468	0.387752	0
Neu5Ac(a2-?)[GalNAc(b1-4)]GlcNAc(b1-2)Man(a1-3)[Man(a1-6)]Man(b1-4)GlcNAc(b1-4)GlcNAc	0.967525	0.687327	0
Neu5Gc(a2-3)Gal(b1-3)GalNAc	0.953304	0.855211	0.0863735
Neu5Gc(a2-3)Gal(b1-3)[Gal(b1-4)GlcNAc(b1-6)]GalNAc	0.96536	0.826631	0.108289
Neu5Gc(a2-3)Gal(b1-4)GlcNAc(b1-3)Gal(b1-3)GalNAc	0.805398	0.375376	0
Neu5Gc(a2-3)Gal(b1-4)GlcNAc(b1-6)[Neu5Ac(a2-3)Gal(b1-3)]GalNAc	0.912327	0.528901	0.000787651
Neu5Gc(a2-3)Gal(b1-4)GlcNAc(b1-6)[Neu5Gc(a2-3)Gal(b1-3)]GalNAc	0.962498	0.435382	0.000199042
Neu5Gc(a2-6)GalNAc	0.971604	0.1847	0
Neu5Gc(a2-?)Gal(b1-4)GlcNAc(b1-2)Man(a1-?)[GlcNAc(b1-2)Man(a1-?)]Man(b1-4)GlcNAc(b1-4)GlcNAc	0.881541	0.268057	9.5817e-07
Neu5Gc(a2-?)Gal(b1-4)GlcNAc(b1-2)Man(a1-?)[GlcNAc(b1-2)Man(a1-?)]Man(b1-4)GlcNAc(b1-4)[Fuc(a1-6)]GlcNAc	0.817152	0.154025	3.15251e-23
Neu5Gc(a2-?)Gal(b1-4)GlcNAc(b1-2)Man(a1-?)[Man(a1-?)]Man(b1-4)GlcNAc(b1-4)[Fuc(a1-6)]GlcNAc	0.923176	0.155272	0
{Fuc(a1-3)}Neu5Ac(a2-6)Gal(b1-4)GlcNAc(b1-2)Man(a1-?)[Gal(b1-4)GlcNAc(b1-2)Man(a1-?)]Man(b1-4)GlcNAc(b1-4)[Fuc(a1-6)]GlcNAc	0.944186	0.867249	0
{Fuc(a1-?)}Neu5Ac(a2-?)Gal(b1-4)GlcNAc(b1-2)Man(a1-?)[Gal(b1-4)GlcNAc(b1-2)Man(a1-?)]Man(b1-4)GlcNAc(b1-4)[Fuc(a1-6)]GlcNAc	0.964452	0.904944	3.95366e-09

## Sheet: Table8
Table 8. Evaluating CandyCrunch performance on new glycomics data. We used the glycomics data from Kouka et al., 2022, Molecules, that were not used for training CandyCrunch, to ascertain generalizability to new data at different levels. For each file, we predicted and automatically curated glycan structures from the raw MS/MS file. Then, we calculated the percentage of (i) masses, (ii) compositi…
filename	IdentifiedMasses	IdentifiedCompositions	IdentifiedTopologies_Top1	IdentifiedTopologies_Top5	IdentifiedStructures_Top1	IdentifiedStructures_Top5	Only_Oglycan_Model_IdentifiedTopologies_Top1	Only_Oglycan_Model_IdentifiedTopologies_Top5	Only_Oglycan_Model_IdentifiedStructures_Top1	Only_Oglycan_Model_IdentifiedStructures_Top5
JC_171002Y1	100	100	93.3333	96.6667	80	90	86.6667	96.6667	73.3333	93.3333
JC_171002Y2	100	100	73.6842	100	57.8947	100	73.6842	78.9474	47.3684	63.1579
JC_171002Y3	100	100	71.4286	95.2381	71.4286	90.4762	52.381	80.9524	47.619	71.4286
JC_170629Y4	100	100	77.7778	100	77.7778	100	77.7778	88.8889	77.7778	88.8889
JC_170629Y5	100	100	50	83.3333	50	83.3333	50	50	50	50
JC_170629Y6	100	100	42.8571	100	42.8571	85.7143	42.8571	71.4286	42.8571	57.1429
JC_170629Y7	100	100	75	100	75	100	75	100	75	100
JC_170629Y8	100	100	83.3333	83.3333	83.3333	83.3333	83.3333	83.3333	83.3333	83.3333
JC_171002Y4	100	100	85.7143	90.4762	85.7143	85.7143	80.9524	85.7143	71.4286	85.7143
JC_170629Y9	100	100	100	100	100	100	100	100	100	100

## Sheet: Table9
Table 9. O-glycans occurring in at least 100 samples of our entire dataset, with their sequence in IUPAC-condensed and their calculated proportion of how often they occur as inferred intermediates in biosynthetic networks (0-1).
glycan	ProportionBeingInferred
Gal(b1-?)GalNAc(a1-3)GalNAc	0
Kdn(a2-6)GalNAc	0
Neu5Ac(a2-3)Gal	0
Fuc(a1-2)[GalNAc(a1-3)]Gal(b1-3)[GalNAc(b1-4)GlcNAc(b1-6)]GalNAc	0
GlcNAc(a1-4)Gal	0
Fuc(a1-?)GalNAc(a1-3)[Neu5Gc(a2-6)]GalNAc	0
GlcNAc(b1-3)[Neu5Gc(a2-6)]GalNAc	0.00505051
Fuc(a1-?)HexNAc(?1-?)Gal(b1-3)[Neu5Ac(a2-6)]GalNAc	0.00510204
Fuc(a1-?)GalNAc(a1-3)[Neu5Ac(a2-6)]GalNAc	0.00666667
Gal3S(b1-3)GalNAc	0.00917431
GalOS(b1-3)[Neu5Ac(a2-6)]GalNAc	0.015873
Neu5Ac(a2-3)Gal(b1-3)[Neu5Ac(a2-6)]GalNAc	0.0204429
Fuc(a1-2)Gal(b1-4)GlcNAc(b1-6)[GlcNAc(a1-4)Gal(b1-3)]GalNAc	0.020979
Neu5Ac(a2-3)Gal(b1-4)[Fuc(a1-3)]GlcNAc(b1-6)[Neu5Ac(a2-3)Gal(b1-3)]GalNAc	0.0258621
Fuc(a1-2)Gal(b1-3)GlcNAc(b1-3)GalNAc	0.0324324
Fuc(a1-?)HexNAc(?1-?)Gal(?1-?)GalNAc(a1-3)[Neu5Ac(a2-6)]GalNAc	0.0324675
Fuc(a1-2)Gal(b1-4)GlcNAc(b1-6)[Neu5Ac(a2-3)Gal(b1-3)]GalNAc	0.0409357
Fuc(a1-2)Gal(b1-3)[Neu5Ac(a2-6)]GalNAc	0.0532544
Fuc(a1-?)[HexNAc(?1-?)]HexNAc(?1-?)Gal(b1-3)GalNAc	0.0578947
GalNAc(a1-3)[Neu5Gc(a2-6)]GalNAc	0.0598291
Fuc(a1-?)GalNAc(a1-3)GalNAc	0.0875576
GlcNAc(a1-4)Gal(b1-3)GalNAc	0.0946372
Neu5Ac(a2-3)Gal(b1-3)GalNAc	0.102381
Neu5Ac(a2-3)Gal(b1-?)GlcNAc(b1-6)[Neu5Ac(a2-3)Gal(b1-3)]GalNAc	0.106667
GalNAc(b1-4)GlcNAc(b1-3)GalNAc	0.107143
GalNAc(b1-4)GlcNAc(b1-6)[Gal(b1-3)]GalNAc	0.110048
Gal(b1-3)[Neu5Ac(a2-6)]GalNAc	0.115885
Fuc(a1-?)[Gal(b1-?)]GlcNAc(b1-3)[Fuc(a1-?)[Gal(b1-?)]GlcNAc(b1-6)]Gal(b1-3)[GlcNAc(b1-6)]GalNAc	0.118812
GlcNAc(b1-3)[Neu5Ac(a2-6)]GalNAc	0.13253
Neu5Ac(a2-3)Gal(b1-4)GlcNAc(b1-6)[Neu5Ac(a2-3)Gal(b1-3)]GalNAc	0.155738
Gal(b1-3)[Neu5Gc(a2-6)]GalNAc	0.159574
Fuc(a1-2)Gal(b1-3)[GlcNAc6S(b1-6)]GalNAc	0.160173
Neu5Gc(a2-6)GalNAc	0.182609
Gal(b1-4)GlcNAc(b1-3)Gal(b1-4)GlcNAc(b1-6)[Neu5Ac(a2-3)Gal(b1-3)]GalNAc	0.183206
Fuc(a1-2)Gal(b1-3)[GalNAc(b1-4)GlcNAc(b1-6)]GalNAc	0.188406
GalOS(b1-3)GalNAc	0.192308
Fuc(a1-2)Gal(b1-4)GlcNAc(b1-6)[GlcNAc(b1-3)]GalNAc	0.217054
Fuc(a1-2)Gal(b1-4)GlcNAc(b1-6)[Fuc(a1-2)Gal(b1-3)]GalNAc	0.218391
Neu5Ac(a2-6)GalNAc	0.234076
Fuc(a1-?)HexNAc(?1-?)Gal(b1-3)GalNAc	0.238532
Neu5Ac(a2-3)Gal(b1-4)GlcNAc(b1-6)[Fuc(a1-2)Gal(b1-3)]GalNAc	0.259259
GalNAc(a1-3)[Neu5Ac(a2-6)]GalNAc	0.262069
Fuc(a1-2)[GalNAc(a1-3)]Gal(b1-4)GlcNAc(b1-6)[Fuc(a1-2)Gal(b1-3)]GalNAc	0.288889
Gal(b1-3)[GlcNAc(b1-6)]GalNAc(a1-3)GalNAc	0.291262
Fuc(a1-2)[GalNAc(a1-3)]Gal(b1-3)[Gal(b1-4)GlcNAc(b1-6)]GalNAc	0.321212
GlcNAc(b1-3)Gal(b1-3)[Gal(b1-4)GlcNAc(b1-6)]GalNAc	0.330579
Gal(b1-4)GlcNAc(b1-6)[Gal(b1-3)]GalNAc	0.33589
Fuc(a1-2)Gal(b1-3)GalNAc	0.341151
Fuc(a1-2)Gal(b1-4)GlcNAc(b1-3)GalNAc	0.342342
Fuc(a1-2)Gal(b1-3)[Gal(b1-4)GlcNAc(b1-6)]GalNAc	0.346269
Gal(?1-?)GalNAc(a1-3)[Neu5Ac(a2-6)]GalNAc	0.367647
Fuc(a1-2)Gal(b1-?)[Fuc(a1-?)]GlcNAc(b1-6)[Fuc(a1-2)Gal(b1-3)]GalNAc	0.369231
Gal(b1-4)GlcNAc(b1-3)[Gal(b1-4)GlcNAc(b1-6)]Gal(b1-3)[Gal(b1-4)GlcNAc(b1-6)]GalNAc	0.369369
Fuc(a1-2)Gal(b1-?)[Fuc(a1-?)]GlcNAc(b1-6)[GlcNAc(b1-3)]GalNAc	0.369748
Gal(b1-3)[Fuc(a1-4)]GlcNAc(b1-6)[Gal(b1-3)]GalNAc	0.37
Neu5Gc(a2-3)Gal(b1-3)GalNAc	0.37013
Gal(b1-3)GalNAc	0.380266
Fuc(a1-?)[Gal(b1-?)]GlcNAc(b1-3)Gal(b1-3)[Gal(b1-4)GlcNAc(b1-6)]GalNAc	0.382353
GalNAc(a1-3)GalNAc	0.393258
Fuc(a1-2)Gal(b1-4)GlcNAc(b1-6)[Gal(b1-3)]GalNAc	0.409605
Neu5Ac(a2-3)Gal(b1-?)[Fuc(a1-?)]GlcNAc(b1-6)[Gal(b1-3)]GalNAc	0.415929
Neu5Ac(a2-3)Gal(b1-3)[Fuc(a1-4)]GlcNAc(b1-6)[Gal(b1-3)]GalNAc	0.420561
Neu5Ac(a2-3)Gal(b1-3)[GlcNAc(b1-6)]GalNAc	0.420622
Neu5Ac(a2-3)Gal(b1-3)[Gal(b1-4)GlcNAc(b1-6)]GalNAc	0.42515
HexNAc(?1-3)GalNAc	0.436975
Fuc(a1-?)[Gal(b1-?)]GlcNAc(b1-3)Gal(b1-3)GalNAc	0.438095
Fuc(a1-?)[Gal(b1-?)]GlcNAc(b1-6)[Gal(b1-3)]GalNAc	0.439474
Fuc(a1-?)HexNAc(?1-?)Gal(?1-?)GalNAc(a1-3)GalNAc	0.445714
Fuc(a1-2)Gal(b1-3)[GlcNAc(b1-6)]GalNAc	0.44898
Fuc(a1-?)[Gal(b1-?)]GlcNAc(b1-3)[Gal(b1-?)GlcNAc(b1-6)]Gal(b1-3)[Gal(b1-?)GlcNAc(b1-6)]GalNAc	0.451327
Neu5Ac(a2-3)Gal(b1-3)[Gal(b1-?)GlcNAc(b1-6)]GalNAc	0.458333
Gal(b1-4)GlcNAc(b1-3)GalNAc	0.464646
HexNAc(?1-?)Gal(?1-3)[Gal(b1-?)GlcNAc(b1-6)]GalNAc(a1-3)GalNAc	0.470588
Fuc(a1-2)[GalNAc(a1-3)]Gal(b1-4)GlcNAc(b1-6)[Gal(b1-3)]GalNAc	0.474453
Gal(b1-3)[GlcNAc(b1-6)]GalNAc	0.475896
Fuc(a1-2)Gal(b1-4)GlcNAc6S(b1-6)[Gal(b1-3)]GalNAc	0.480315
HexNAc(?1-?)Gal(?1-3)GalNAc(a1-3)GalNAc	0.5
Fuc(a1-2)[GalNAc(a1-3)]Gal(b1-3)[GlcNAc(b1-6)]GalNAc	0.509804
GlcNAc(a1-4)Gal(b1-4)GlcNAc(b1-6)[Gal(b1-3)]GalNAc	0.511364
Neu5Gc(a2-3)Gal(b1-3)[GlcNAc(b1-6)]GalNAc	0.512605
Gal(b1-3)[GlcNAc6S(b1-6)]GalNAc	0.516364
Gal(b1-?)GlcNAc(b1-6)[Gal(b1-3)]GalNAc	0.520312
Fuc(a1-?)HexNAc(?1-?)Gal(b1-3)[Gal(b1-?)GlcNAc(b1-6)]GalNAc	0.521008
Gal(b1-4)GlcNAc(b1-3)Gal(b1-3)[Gal(b1-4)GlcNAc(b1-6)]GalNAc	0.522293
Neu5Ac(a2-3)Gal(b1-3)[GlcNAc6S(b1-6)]GalNAc	0.525862
GlcNAc(b1-3)GalNAc	0.53167
Fuc(a1-2)Gal(b1-4)GlcNAc(b1-6)GalNAc	0.532143
Neu5Ac(a2-3)Gal(b1-4)GlcNAc(b1-6)[Gal(b1-3)]GalNAc	0.555851
Gal(b1-4)GlcNAc6S(b1-6)[Gal(b1-3)]GalNAc	0.557522
Fuc(a1-?)[Gal(b1-?)]GlcNAc(b1-6)[GlcNAc(b1-3)]GalNAc	0.576271
GlcNAc(b1-3)[GlcNAc(b1-6)]GalNAc	0.582524
Fuc(a1-?)[Gal(b1-?)]GlcNAc(b1-3)GalNAc	0.586207
Fuc(a1-2)Gal(b1-3)[Fuc(a1-?)[Gal(b1-?)]GlcNAc(b1-6)]GalNAc	0.586387
Neu5Ac(a2-3)Gal(b1-?)GlcNAc(b1-6)[Gal(b1-3)]GalNAc	0.596838
Gal(b1-?)GlcNAc(b1-3)Gal(b1-3)[Gal(b1-?)GlcNAc(b1-6)]GalNAc	0.614865
HexNAc(?1-?)Gal(b1-3)[Neu5Ac(a2-6)]GalNAc	0.618182
GlcNAc(a1-4)Gal(b1-3)[GlcNAc(b1-6)]GalNAc	0.643939
Fuc(a1-?)HexNAc(?1-?)Gal(b1-3)[GlcNAc(b1-6)]GalNAc	0.671053
Gal(b1-4)GlcNAc(b1-6)[GlcNAc(b1-3)]GalNAc	0.684685
Fuc(a1-?)GlcNAc(b1-3)GalNAc	0.686099
Gal(b1-3)[GlcNAcOS(b1-6)]GalNAc	0.713043
HexNAc(?1-?)Gal(?1-?)GalNAc(a1-3)[Neu5Ac(a2-6)]GalNAc	0.75
HexNAc(?1-?)Gal(b1-3)[GlcNAc(b1-6)]GalNAc	0.751323
Fuc(a1-3)[Gal(b1-4)]GlcNAc(b1-6)[Gal(b1-3)]GalNAc	0.77512
Neu5Ac(a2-3)Gal(b1-3)[Fuc(a1-3)[Gal(b1-4)]GlcNAc(b1-6)]GalNAc	0.786408
Gal(b1-?)GlcNAc(b1-6)[Gal(?1-3)]GalNAc(a1-3)GalNAc	0.792453
Fuc(a1-2)Gal(b1-?)[Fuc(a1-?)]GlcNAc(b1-6)[Gal(b1-3)]GalNAc	0.793296
GlcNAc(b1-3)Gal(b1-4)GlcNAc(b1-6)[Neu5Ac(a2-3)Gal(b1-3)]GalNAc	0.793548
Gal(?1-3)[GlcNAc(b1-6)]GalNAc(a1-3)GalNAc	0.802885
Gal(b1-4)GlcNAc(b1-3)[GlcNAc(b1-6)]GalNAc	0.808
Fuc(a1-2)Gal(b1-4)GlcNAc(b1-6)[Fuc(a1-2)[GalNAc(a1-3)]Gal(b1-3)]GalNAc	0.815534
Fuc(a1-2)[GalNAc(a1-3)]Gal(b1-3)GalNAc	0.824818
Gal(b1-4)GlcNAc(b1-3)Gal(b1-4)GlcNAc(b1-6)[Gal(b1-3)]GalNAc	0.847291
Gal(b1-4)GlcNAc(b1-3)Gal(b1-4)GlcNAc(b1-6)[Fuc(a1-2)Gal(b1-3)]GalNAc	0.878049
Fuc(a1-2)Gal(b1-?)GlcNAc(b1-6)[Fuc(a1-2)Gal(b1-3)]GalNAc	0.88
Fuc(a1-2)Gal(b1-3)[Gal(b1-4)GlcNAc6S(b1-6)]GalNAc	0.888889
Gal(b1-?)GlcNAc(b1-3)Gal(b1-3)[Gal(b1-4)GlcNAc(b1-6)]GalNAc	0.889474
Gal(b1-?)GlcNAc(?1-?)Gal(b1-?)GlcNAc(b1-6)[Gal(b1-3)]GalNAc	0.918605
Neu5Ac(a2-3)Gal(b1-3)[GlcNAcOS(b1-6)]GalNAc	0.920792
HexNAc(?1-?)Gal(?1-?)GalNAc(a1-3)GalNAc	0.921348
Gal(b1-?)GlcNAcOS(b1-6)[Gal(b1-3)]GalNAc	0.921875
Gal(b1-4)GlcNAc(b1-3)Gal(b1-3)GalNAc	0.94382
Fuc(a1-2)Gal(b1-4)GlcNAc(b1-3)Gal(b1-3)GalNAc	0.954545
Gal(b1-3)GlcNAc(b1-3)GalNAc	0.957219
GlcNAc(a1-4)Gal(b1-3)[Gal(b1-4)GlcNAc(b1-6)]GalNAc	0.957983
GlcNAc6S(b1-6)GalNAc	0.968944
Gal(b1-4)GlcNAc(b1-6)GalNAc	0.978947
Fuc(a1-2)[GalNAc(a1-3)]Gal(b1-4)GlcNAc(b1-3)Gal(b1-3)GalNAc	0.98
Gal(b1-?)GlcNAc(b1-3)[Neu5Ac(a2-6)]GalNAc	0.980392
Gal(b1-?)GlcNAc(b1-3)[Gal(b1-?)GlcNAc(b1-6)]Gal(b1-3)[Gal(b1-?)GlcNAc(b1-6)]GalNAc	0.981132
Neu5Ac(a2-3)Gal(b1-3)[Fuc(a1-?)GlcNAc(b1-6)]GalNAc	0.982609
Gal(b1-?)GlcNAc(b1-6)[GlcNAc(b1-3)]GalNAc	0.984615
Gal(b1-?)GlcNAc(b1-3)GalNAc	0.987234
Gal(b1-4)GlcNAc(b1-3)Gal(b1-3)[GalNAc(b1-4)GlcNAc(b1-6)]GalNAc	0.99
Gal(b1-4)GlcNAc(b1-3)[GlcNAc(b1-6)]Gal(b1-3)[Gal(b1-4)GlcNAc(b1-6)]GalNAc	0.990566
Gal(b1-?)GlcNAc(b1-3)Gal(b1-4)GlcNAc(b1-6)[Gal(b1-3)]GalNAc	0.990741
Gal(b1-?)GlcNAc(?1-?)Gal(b1-3)GalNAc	0.990991
Gal(b1-?)GlcNAc(b1-3)[Gal(b1-?)GlcNAc(b1-6)]Gal(b1-3)GalNAc	0.990991
Fuc(a1-2)Gal(b1-3)[Gal(b1-?)GlcNAc(b1-6)]GalNAc	0.991667
Gal(b1-?)GlcNAc(?1-?)Gal(b1-3)[Gal(b1-?)GlcNAc(b1-6)]GalNAc	0.992647
HexNAc(?1-?)Gal(?1-3)[GlcNAc(b1-6)]GalNAc(a1-3)GalNAc	0.994048
Fuc(a1-?)GlcNAc(b1-6)[Gal(b1-3)]GalNAc	0.996678
GlcNAc(b1-3)[GlcNAc(b1-6)]Gal(b1-3)[GlcNAc(b1-6)]GalNAc	1
GlcNAc(b1-3)[GlcNAc(b1-6)]Gal(b1-3)[Gal(b1-?)GlcNAc(b1-6)]GalNAc	1
GlcNAc(b1-3)[GlcNAc(b1-6)]Gal(b1-3)[Gal(b1-4)GlcNAc(b1-6)]GalNAc	1
Fuc(a1-2)Gal(b1-4)GlcNAc(b1-3)Gal(b1-4)GlcNAc(b1-6)[Gal(b1-3)]GalNAc	1
GlcNAc(b1-6)Gal(b1-3)GalNAc	1
GlcNAc(b1-6)Gal(b1-3)[Gal(b1-4)GlcNAc(b1-6)]GalNAc	1
GlcNAc(b1-3)[GlcNAc(b1-6)]Gal(b1-3)GalNAc	1
Fuc(a1-4)GlcNAc(b1-6)GalNAc	1
Fuc(a1-2)Gal(b1-4)GlcNAc(b1-3)Gal(b1-3)[GalNAc(b1-4)GlcNAc(b1-6)]GalNAc	1
GlcNAc(b1-6)Gal(b1-3)[GlcNAc(b1-6)]GalNAc	1
Fuc(a1-2)Gal(b1-3)[Fuc(a1-?)GlcNAc(b1-6)]GalNAc	1
Neu5Ac(a2-3)Gal(b1-?)GlcNAc(b1-6)GalNAc	1
Neu5Ac(a2-3)Gal(b1-4)GlcNAc(b1-6)GalNAc	1
Neu5Ac(a2-3)Gal(b1-3)[Gal(b1-3)GlcNAc(b1-6)]GalNAc	1
Neu5Ac(a2-3)Gal(b1-3)[Fuc(a1-?)[Gal(b1-?)]GlcNAc(b1-6)]GalNAc	1
Neu5Ac(a2-3)Gal(b1-3)GlcNAc(b1-6)[Gal(b1-3)]GalNAc	1
Fuc(a1-2)Gal(b1-4)GlcNAc(b1-3)Gal(b1-3)[GlcNAc(b1-6)]GalNAc	1
HexNAc(?1-?)HexNAc(?1-?)Gal(b1-3)GalNAc	1
HexNAc(?1-?)Gal(b1-?)GlcNAc(b1-6)[Gal(b1-3)]GalNAc	1
HexNAc(?1-?)Gal(b1-3)[Gal(b1-?)GlcNAc(b1-6)]GalNAc	1
HexNAc(?1-?)Gal(b1-3)GalNAc	1
GlcNAcOS(b1-6)GalNAc	1
GlcNAc(b1-?)[GlcNAc(b1-?)]GalNAc	1
GlcNAc(b1-?)GalNAc	1
GlcNAc(b1-6)GalNAc(a1-3)[Neu5Ac(a2-6)]GalNAc	1
GlcNAc(b1-6)GalNAc(a1-3)GalNAc	1
GlcNAc(b1-6)GalNAc	1
GlcNAc(b1-6)Gal(b1-3)[Gal(b1-?)GlcNAc(b1-6)]GalNAc	1
GlcNAc(b1-3)Gal(b1-4)GlcNAc(b1-6)[Gal(b1-3)]GalNAc	1
Gal(b1-?)GlcNAc(b1-6)[GlcNAc(b1-3)]Gal(b1-3)[Gal(b1-?)GlcNAc(b1-6)]GalNAc	1
GlcNAc(b1-3)Gal(b1-3)[GlcNAc(b1-6)]GalNAc	1
Gal(b1-4)GlcNAc(b1-6)[GlcNAc(b1-3)]Gal(b1-3)[GlcNAc(b1-6)]GalNAc	1
Gal(b1-4)GlcNAc(b1-6)[GlcNAc(b1-3)]Gal(b1-3)[Gal(b1-4)GlcNAc(b1-6)]GalNAc	1
Gal(b1-4)GlcNAc(b1-6)[GlcNAc(b1-3)]Gal(b1-3)GalNAc	1
Gal(b1-4)GlcNAc(b1-6)Gal(b1-3)[GlcNAc(b1-6)]GalNAc	1
Gal(b1-4)GlcNAc(b1-3)[Gal(b1-4)GlcNAc(b1-6)]Gal(b1-3)[GlcNAc(b1-6)]GalNAc	1
Gal(b1-4)GlcNAc(b1-3)Gal(b1-3)[GlcNAc(b1-6)]GalNAc	1
Gal(b1-3)[Fuc(a1-4)]GlcNAc(b1-6)GalNAc	1
Gal(b1-3)GlcNAc(b1-6)[Gal(b1-3)]GalNAc	1
Gal(b1-3)GlcNAc(b1-6)GalNAc	1
Gal(b1-3)GalNAc(a1-3)GalNAc	1
Gal(?1-?)GalNAc(a1-3)GalNAc	1
Gal(?1-3)GalNAc(a1-3)GalNAc	1
Fuc(a1-2)[GalNAc(a1-3)]Gal(b1-4)GlcNAc(b1-3)Gal(b1-3)[GlcNAc(b1-6)]GalNAc	1
Fuc(a1-?)[Gal(b1-?)]GlcNAc(b1-6)GalNAc	1
Fuc(a1-?)[Gal(b1-?)]GlcNAc(b1-3)[GlcNAc(b1-6)]Gal(b1-3)[GlcNAc(b1-6)]GalNAc	1
Fuc(a1-?)[Gal(b1-?)]GlcNAc(b1-3)[Gal(b1-?)GlcNAc(b1-6)]Gal(b1-3)[GlcNAc(b1-6)]GalNAc	1
Fuc(a1-?)[Gal(b1-?)]GlcNAc(b1-3)[Gal(b1-?)GlcNAc(b1-6)]Gal(b1-3)GalNAc	1
Fuc(a1-?)[Gal(b1-?)]GlcNAc(b1-3)Gal(b1-3)[GlcNAc(b1-6)]GalNAc	1
Fuc(a1-?)[Gal(b1-?)]GlcNAc(b1-3)Gal(b1-3)[Gal(b1-?)GlcNAc(b1-6)]GalNAc	1
Fuc(a1-2)[GlcNAc(b1-3)]Gal(b1-3)GalNAc	1
Fuc(a1-3)GlcNAc(b1-6)[Gal(b1-3)]GalNAc	1
Fuc(a1-?)GlcNAc(b1-6)[GlcNAc(b1-3)]GalNAc	1
Fuc(a1-?)GlcNAc(b1-6)GalNAc	1
Fuc(a1-?)GlcNAc(b1-3)[Gal(b1-?)GlcNAc(b1-6)]Gal(b1-3)[GlcNAc(b1-6)]GalNAc	1
Fuc(a1-?)GlcNAc(b1-3)Gal(b1-3)[GlcNAc(b1-6)]GalNAc	1
Fuc(a1-?)GlcNAc(b1-3)Gal(b1-3)[Gal(b1-4)GlcNAc(b1-6)]GalNAc	1
Fuc(a1-?)GlcNAc(b1-3)Gal(b1-3)GalNAc	1
Gal(b1-?)GlcNAc(?1-?)Gal(b1-3)[GlcNAc(b1-6)]GalNAc	1
GlcNAc(b1-3)Gal(b1-4)GlcNAc(b1-6)[Fuc(a1-2)Gal(b1-3)]GalNAc	1
Gal(b1-?)GlcNAc(?1-?)Gal(b1-?)GlcNAc(b1-6)GalNAc	1
Gal(b1-?)GlcNAc(b1-3)Gal(b1-3)[GlcNAc(b1-6)]GalNAc	1
GlcNAc(b1-3)Gal(b1-3)[Gal(b1-?)GlcNAc(b1-6)]GalNAc	1
GlcNAc(b1-3)Gal(b1-3)GalNAc	1
GlcNAc(a1-4)Gal(b1-4)GlcNAc(b1-6)[GlcNAc(b1-3)Gal(b1-3)]GalNAc	1
GlcNAc(?1-?)Gal(b1-?)GlcNAc(b1-6)[Gal(b1-3)]GalNAc	1
GlcNAc(?1-?)Gal(b1-3)[GlcNAc(b1-6)]GalNAc	1
GlcNAc(?1-?)Gal(b1-3)[Gal(b1-?)GlcNAc(b1-6)]GalNAc	1
GlcNAc(?1-?)Gal(b1-3)[Fuc(a1-?)[Gal(b1-?)]GlcNAc(b1-6)]GalNAc	1
GlcNAc(?1-?)Gal(b1-3)[Fuc(a1-?)GlcNAc(b1-6)]GalNAc	1
GlcNAc(?1-?)Gal(b1-3)GalNAc	1
Fuc(a1-2)Gal(b1-4)GlcNAc(b1-6)[GlcNAc(b1-3)Gal(b1-3)]GalNAc	1
Fuc(a1-2)Gal(b1-?)GlcNAc(b1-6)GalNAc	1
Fuc(a1-2)Gal(b1-?)GlcNAc(b1-6)[Gal(b1-3)]GalNAc	1
Fuc(a1-2)Gal(b1-?)GlcNAc(b1-6)[GlcNAc(?1-?)Gal(b1-3)]GalNAc	1
GalNAc(a1-3)Gal(b1-3)[GlcNAc(b1-6)]GalNAc	1
GalNAc(a1-3)Gal(b1-3)GalNAc	1
GalNAc	1
Fuc(a1-2)Gal(b1-?)[Fuc(a1-?)]GlcNAc(b1-6)GalNAc	1
Gal(b1-?)GlcNAc(b1-6)[GlcNAc(b1-3)]Gal(b1-3)[GlcNAc(b1-6)]GalNAc	1
Fuc(a1-4)GlcNAc(b1-6)[Gal(b1-3)]GalNAc	1
Gal(b1-?)GlcNAc(b1-6)[GlcNAc(b1-3)]Gal(b1-3)GalNAc	1
Gal(b1-?)GlcNAc(b1-6)GalNAc(a1-3)GalNAc	1
Gal(b1-?)GlcNAc(b1-6)GalNAc	1
Gal(b1-?)GlcNAc(b1-6)Gal(b1-3)[GlcNAc(b1-6)]GalNAc	1
Gal(b1-?)GlcNAc(b1-3)[GlcNAc(b1-6)]GalNAc	1
Gal(b1-?)GlcNAc(b1-3)[GlcNAc(b1-6)]Gal(b1-3)[GlcNAc(b1-6)]GalNAc	1
Gal(b1-?)GlcNAc(b1-3)[GlcNAc(b1-6)]Gal(b1-3)[Gal(b1-?)GlcNAc(b1-6)]GalNAc	1
Gal(b1-?)GlcNAc(b1-3)[Gal(b1-?)GlcNAc(b1-6)]Gal(b1-3)[GlcNAc(b1-6)]GalNAc	1
Gal(b1-?)GlcNAc(b1-3)Gal(b1-3)GalNAc	1
Gal(b1-?)GlcNAc(?1-?)Gal(b1-3)[Fuc(a1-2)Gal(b1-?)GlcNAc(b1-6)]GalNAc	1

## Sheet: Table10
Table 10. Glycomics data sources for training CandyCrunch. Next to the dataset ID, we also record, whenever available, the type of liquid chromatgraphy, ion mode, ionization method, glycan modification, ion trap, and fragmentation method.
GlycoPOST_ID	LC_type	mode	ionization	modification	trap	fragmentation
10.1002/rcm.6527	PGC	negative	ESI	reduced	MSD	CID
10.1007/s12033-011-9465-8	PGC	negative	ESI	reduced	linear	CID
10.1007/s13361-011-0102-3	PGC	negative	ESI	reduced	linear	CID
10.1016/j.bbapap.2013.04.018	PGC	negative	ESI	reduced	linear	CID
10.1016/j.jasms.2004.01.002	PGC	negative	ESI	reduced	linear	CID
10.1016/j.jbiotec.2015.02.017	PGC	negative	ESI	reduced	linear	CID
10.1016/j.jprot.2014.05.002	PGC	negative	ESI	reduced	MSD	CID
10.1021/acs.analchem.7b01417	PGC	negative	ESI	native	MSD	CID
10.1042/BJ20100360	PGC	negative	ESI	reduced	linear	CID
10.1074/jbc.M113.478933	PGC	negative	ESI	PA	linear	CID
10.1074/mcp.M113.037085	PGC	negative	ESI	reduced	MSD	CID
10.1074/mcp.M116.067983	PGC	negative	ESI	reduced	linear	CID
10.1093/glycob/cwn136	PGC	negative	ESI	reduced	linear	CID
10.1093/glycob/cwq066	PGC	negative	ESI	reduced	linear	CID
10.1093/glycob/cws060	PGC	negative	ESI	reduced	linear	CID
10.1093/glycob/cws060	PGC	negative	ESI	reduced	linear	CID
10.1093/glycob/cws076	PGC	negative	ESI	reduced	linear	CID
10.1093/glycob/cws083	PGC	negative	ESI	reduced	linear	CID
10.1093/glycob/cws112	PGC	negative	ESI	reduced	MSD	CID
10.1093/glycob/cwt015	PGC	negative	ESI	reduced	linear	CID
10.1093/glycob/cwu092	PGC	negative	ESI	reduced	HCT	SCE
10.1093/glycob/cwv042	PGC	negative	ESI	reduced	MSD	CID
10.1128/IAI.00341-16	PGC	negative	ESI	reduced	linear	CID
GPST000007	PGC	negative	ESI	reduced	linear
GPST000009	PGC	negative	ESI	reduced	linear
GPST000013	PGC	negative	ESI	reduced	linear	CID
GPST000017	PGC	negative	ESI	reduced	linear	CID
GPST000024	PGC	negative	ESI	reduced	octopole	CID
GPST000027	PGC	positive	ESI	aminoxyTMT	orbitrap	HCD
GPST000029	PGC	negative	ESI	reduced	octopole	CID
GPST000030	PGC	negative	ESI	reduced	orbitrap	CID
GPST000031	PGC	positive	ESI	aminoxyTMT	orbitrap	HCD
GPST000037	PGC	negative	ESI	reduced	MSD	CID
GPST000038	PGC	negative	ESI	reduced	linear	CID
GPST000050	PGC	negative	ESI	reduced	linear	CID
GPST000053	PGC	negative	ESI	reduced	linear	CID
GPST000054	PGC	negative	ESI	reduced	amazon
GPST000058	PGC	negative	ESI	reduced	amazon
GPST000060	PGC	negative	ESI	reduced	linear	CID
GPST000061	PGC	positive	ESI	aminoxyTMT	orbitrap	HCD
GPST000065	PGC	negative	ESI	reduced	amazon	SCE
GPST000073	C18	positive	ESI	permethylated	orbitrap	CID
GPST000074	C18	positive	ESI	PA	linear	CID
GPST000076	PGC	negative	ESI	native	linear	CID
GPST000079	PGC	negative	ESI	reduced	linear	CID
GPST000082	PGC	negative	ESI	reduced	linear
GPST000109	C18	positive	ESI	2AA	orbitrap	HCD
GPST000114	HILIC	positive	ESI	Rapifluor	orbitrap
GPST000116	Capillary_electrophoresis	negative	ESI	APTS	orbitrap
GPST000120	C18	positive	ESI	reduced	orbitrap
GPST000121	C18	positive	ESI	reduced	orbitrap
GPST000128	PGC	negative	ESI	reduced	orbitrap	CID
GPST000130	PGC	negative	ESI	reduced	orbitrap	CID
GPST000134	PGC	positive	ESI	native	orbitrap	CID
GPST000136	PGC	negative	ESI	reduced	linear
GPST000138	PGC	positive	ESI	GirardsReagentP
GPST000139	PGC	positive	ESI	GirardsReagentP
GPST000140	PGC	positive	ESI	GirardsReagentP
GPST000142	PGC	positive	ESI	GirardsReagentP
GPST000146	MGC	positive	ESI	permethylated	orbitrap
GPST000147	PGC	negative	ESI	reduced	linear
GPST000150	PGC	negative	ESI	reduced	linear
GPST000151	PGC	negative	ESI	reduced	linear
GPST000152	PGC	negative	ESI	reduced	linear
GPST000153	PGC	negative	ESI	reduced	MSD	CID
GPST000154	PGC	negative	ESI	reduced	linear
GPST000157	PGC	negative	ESI	reduced	linear
GPST000158	PGC	negative	ESI	reduced	linear
GPST000159	PGC	negative	ESI	reduced	linear
GPST000161	C18	positive	ESI	2AA	orbitrap
GPST000162	PGC	negative	ESI	reduced	linear
GPST000163	PGC	negative	ESI	reduced	linear
GPST000169	PGC	negative	ESI	reduced	amazon
GPST000170	PGC	negative	ESI	reduced	amazon
GPST000180	PGC	negative	ESI	reduced	amazon	CID
GPST000182	PGC	negative	ESI	reduced	amazon
GPST000184	PGC	negative	ESI	reduced	linear	CID
GPST000185	PGC	negative	ESI	reduced	linear
GPST000187	PGC	negative	ESI	reduced	linear
GPST000188	PGC	negative	ESI	PA	orbitrap	CID
GPST000192	PGC	negative	ESI	reduced	linear
GPST000193		positive	ESI	permethylated	orbitrap
GPST000196	PGC	negative	ESI	reduced	linear
GPST000197	PGC	negative	ESI	reduced	linear
GPST000198	PGC	negative	ESI	reduced	linear
GPST000199	PGC	negative	ESI	reduced	linear
GPST000205	C18	positive	ESI	2AB	linear
GPST000206	PGC	negative	ESI	reduced	MSD	CID
GPST000210		positive	ESI	permethylated	linear
GPST000214	PGC	negative	ESI	reduced	amazon
GPST000216		positive	ESI	aminoxyTMT	orbitrap	CID
GPST000224	C18	negative	ESI	permethylated	orbitrap
GPST000225	C18	positive	ESI	permethylated	orbitrap	CID
GPST000232	PGC	negative	ESI	reduced	linear
GPST000237	C18	positive	ESI	PA	linear
GPST000238	PGC	negative	ESI	reduced	amazon	CID
GPST000239	PGC	negative	ESI	reduced	amazon	CID
GPST000243	PGC	negative	ESI	reduced	amazon	CID
GPST000255	PGC	negative	ESI	reduced	amazon	CID
GPST000266	PGC	negative	ESI	reduced	linear
GPST000267	PGC	negative	ESI	reduced	linear
GPST000268	PGC	negative	ESI	reduced	linear
https://unicarb-db.expasy.org/references/344	PGC	negative	ESI	reduced	linear	CID
https://unicarb-dr.beta.glycosmos.org/references/462	PGC	negative	ESI	reduced	linear	CID
https://unicarb-dr.beta.glycosmos.org/references/469	PGC	negative	ESI	reduced	amazon	CID
https://unicarb-dr.beta.glycosmos.org/references/470	PGC	negative	ESI	reduced	amazon	CID
https://unicarb-dr.beta.glycosmos.org/references/471	PGC	negative	ESI	reduced	amazon	CID
https://unicarb-dr.beta.glycosmos.org/references/472	PGC	negative	ESI	reduced	amazon	CID
https://unicarb-dr.glycosmos.org/references/1	PGC	negative	ESI	reduced	linear	CID
https://unicarb-dr.glycosmos.org/references/345	PGC	negative	ESI	reduced	linear	CID
https://unicarb-dr.glycosmos.org/references/347	PGC	negative	ESI	reduced	linear	CID
https://unicarb-dr.glycosmos.org/references/348	PGC	negative	ESI	reduced	orbitrap	CID
https://unicarb-dr.glycosmos.org/references/350	PGC	negative	ESI	reduced	amazon	CID
https://unicarb-dr.glycosmos.org/references/351	PGC	negative	ESI	reduced	linear	CID
https://unicarb-dr.glycosmos.org/references/352	PGC	negative	ESI	reduced	linear	CID
https://unicarb-dr.glycosmos.org/references/353		positive	ESI	native	QTOF
https://unicarb-dr.glycosmos.org/references/354	PGC	negative	ESI	reduced	orbitrap	CID
https://unicarb-dr.glycosmos.org/references/361	PGC	negative	ESI	reduced	linear	CID
https://unicarb-dr.glycosmos.org/references/364	PGC	negative	ESI	reduced	linear	CID
https://unicarb-dr.glycosmos.org/references/371	PGC	negative	ESI	reduced	amazon	CID
https://unicarb-dr.glycosmos.org/references/378	PGC	negative	ESI	reduced	linear	CID
https://unicarb-dr.glycosmos.org/references/379	PGC	negative	ESI	reduced	linear	CID
https://unicarb-dr.glycosmos.org/references/388		negative	ESI	native		SCE
https://unicarb-dr.glycosmos.org/references/390	PGC	negative	ESI	reduced	linear	CID
https://unicarb-dr.glycosmos.org/references/392	PGC	negative	ESI	reduced	linear	CID
https://unicarb-dr.glycosmos.org/references/393	PGC	negative	ESI	reduced	linear	CID
https://unicarb-dr.glycosmos.org/references/394	PGC	negative	ESI	reduced	linear	CID
https://unicarb-dr.glycosmos.org/references/396	PGC	negative	ESI	reduced	linear	CID
https://unicarb-dr.glycosmos.org/references/397	PGC	negative	ESI	reduced	linear	CID
https://unicarb-dr.glycosmos.org/references/459	PGC	negative	ESI	reduced	linear	CID
https://unicarb-dr.glycosmos.org/references/463	PGC	negative	ESI	reduced	linear	CID
https://unicarb-dr.glycosmos.org/references/464	PGC	negative	ESI	reduced	amazon	CID
https://unicarb-dr.glycosmos.org/references/465	PGC	negative	ESI	reduced	amazon	CID
https://unicarb-dr.glycosmos.org/references/466	PGC	negative	ESI	reduced	amazon	CID
https://unicarb-dr.glycosmos.org/references/467	PGC	negative	ESI	reduced	amazon	CID
https://unicarb-dr.glycosmos.org/references/468	PGC	negative	ESI	reduced	amazon	CID
https://unicarb-dr.glycosmos.org/references/473	PGC	negative	ESI	reduced	amazon	CID
https://unicarb-dr.glycosmos.org/references/478		positive	ESI	permethylated	linear	CID
https://unicarb-dr.glycosmos.org/references/488	PGC	negative	ESI	reduced	linear	CID
https://unicarb-dr.glycosmos.org/references/490		negative	ESI		linear
https://unicarb-dr.glycosmos.org/references/491		positive	ESI		QTOF
MSV000081579		positive	ESI	permethylated	linear	CID
MSV000086808		negative	ESI	native		HCD
MSV000088327	PGC	negative		reduced	QTOF
NIST_negative		negative
NIST_positive		positive
PMC4813687	PGC	negative	ESI	reduced	linear	CID
PMC5417818	PGC	negative	ESI	reduced	linear	CID
PMC7329767	PGC	negative	ESI	reduced	linear	CID
PMC8950484	PGC	negative	ESI	reduced	linear
PMID28301166	PGC	negative	ESI	reduced	linear	CID
PMID33673995	HILIC	negative	ESI	native	QTOF	CID
GPST000277		negative	ESI	reduced	orbitrap
PMC5762837	PGC	negative	ESI	reduced	linear	CID
PMID28431467	PGC	negative	ESI	reduced	linear	CID
PMID26721331	PGC	negative	ESI	reduced	linear	CID
PMID23463814	PGC	negative	ESI	reduced	linear	CID
all_milk	PGC	negative	ESI	reduced	linear	CID
GPST000317	PGC	negative	ESI	reduced	linear	CID
PMC3617339	PGC	negative	ESI	reduced	linear	CID
PMID21953046	PGC	negative	ESI	reduced	linear	CID
PMC4458713	PGC	negative	ESI	reduced	linear	CID
PMID26051835	PGC	negative	ESI	reduced	linear	CID
PMID30070847	PGC	negative	ESI	reduced	linear	CID/HCD
PMC4468167	PGC	negative	ESI	reduced	linear	CID
PMC6222098	HILIC	negative	ESI	native	linear	CID
PMC6168547	PGC	negative	ESI	reduced	linear	CID
GPST000215	PGC	negative	ESI	reduced	linear	CID
GPST000211	PGC	negative	ESI	reduced	MSD	CID
GPST000222	PGC	negative	ESI	reduced	linear	CID
GPST000221	PGC	negative	ESI	native	linear	CID
GPST000248	PGC	negative	ESI	reduced	linear	CID
GPST000307	PGC	negative	ESI	reduced	linear	CID
GPST000256	PGC	negative	ESI	reduced	amazon	CID
GPST000334	PGC	negative	ESI	reduced	linear	CID
GPST000335	PGC	negative	ESI	reduced	linear	CID
GPST000302	PGC	negative	ESI	reduced	amazon	CID
GPST000283	PGC	negative	ESI	reduced	linear	CID
GPST000276	PGC	negative	ESI	native	linear	CID
GPST000296	PGC	negative	ESI	reduced	linear	CID
GPST000035	PGC	negative	ESI	reduced	amazon	CID
asl_jc_s	PGC	negative	ESI	reduced	linear	CID
GPST000300	PGC	negative	ESI	native	linear	CID
hek_cr_data	PGC	negative	ESI	reduced	linear	CID
GPST000279	PGC	negative	ESI	reduced	linear	CID
GPST000282	PGC	negative	ESI	reduced	linear	CID
GPST000315	PGC	negative	ESI	reduced	linear	CID
exosome_n	PGC	negative	ESI	reduced	linear	CID
exosome_o	PGC	negative	ESI	reduced	linear	CID
GR_cells_O	PGC	negative	ESI	reduced	linear	CID
GR_cells_N	PGC	negative	ESI	reduced	linear	CID
GR_organoids	PGC	negative	ESI	reduced	linear	CID
GR_AML	PGC	negative	ESI	reduced	linear	CID
HEK_siRNA	PGC	negative	ESI	reduced	linear	CID
MSV000089140_PGC	PGC	negative	ESI	reduced	linear	CID
MSV000089140_RP	C18	positive	ESI	2AA	QTOF	CID

[truncated: 2 more sheets: Table11, Table12]
